# Supplementary material for: Bis[μ-1,2-bis­(diphenyl­phosphino)ethane-κ2 P:P′]digold(I)(Au—Au) bis­(trifluoro­methane­sulfonate) acetonitrile disolvate
Source: Acta Crystallogr Sect E Struct Rep Online. 2009 Jul 11;65(Pt 8):m914. doi: 10.1107/S1600536809025513 (PMC2977105; doi:10.1107/S1600536809025513)
Supplement: Supplementary file 1 [file e-65-0m914-sup1.cif]

##############################################################################
###                                                                        ###
###        Electronic paper (Acta Crystallographica Section E)             ###
###                                                                        ###
##############################################################################
#                                                                            #
# This CIF contains the data in a paper accepted for publication in Acta     #
# Crystallographica Section E. It conforms to the requirements of Notes      #
# for Authors for Section E, and has been peer reviewed under the auspices   #
# of the IUCr Commission on Journals.                                        #
#                                                                            #
# Full details of the Crystallographic Information File format               #
# are given in the paper "The Crystallographic Information File (CIF):       #
# a New Standard Archive File for Crystallography" by S. R. Hall, F. H.      #
# Allen and I. D. Brown [Acta Cryst. (1991), A47, 655-685].                  #
#                                                                            #
# The current version of the core CIF dictionary is obtainable from          #
# ftp://ftp.iucr.org/pub/cif_core.dic. The current version number is 2.4.    #
#                                                                            #
# Software is freely available for graphical display of the structure(s) in  #
# this CIF.  For information consult the CIF home page http://www.iucr.org/  #
# cif/home.html                                                              #
#                                                                            #
# This file may be used for bona fide research purposes within the           #
# scientific community so long as proper attribution is given to the journal # 
# article from which it was obtained.                                        #
#                                                                            #
##############################################################################
                                             
data_I
_audit_creation_method     SHELXL-97
_chemical_name_systematic
;
Bis[\m-1,2-bis(diphenylphosphino)ethane-
\k^2^<i>P</i>:<i>P</i>']digold(I)(<i>Au</i>---<i>Au</i>)
bis(trifluoromethanesulfonate) acetonitrile disolvate
;
_chemical_name_common
                      'Bis(\m-dppe)digold(I) triflate bis(acetonitrile) solvate'
_chemical_formula_moiety     'C52 H48 Au2 P4 2+, 2(C F3 O3 S -), 2(C2 H3 N)'
_chemical_formula_sum     'C58 H54 Au2 F6 N2 O6 P4 S2'
_chemical_formula_iupac     '[Au2 (C26 H24 P2)2] (C F3 S O3)2, 2C2 H3 N'
_chemical_formula_weight     1571.0
_chemical_melting_point     528
_symmetry_cell_setting     monoclinic
_symmetry_space_group_name_H-M     'P 21/c'
_symmetry_space_group_name_Hall     '-P 2ybc'
loop_
    _symmetry_equiv_pos_as_xyz
    'x, y, z'
    '-x, y+1/2, -z+1/2'
    '-x, -y, -z'
    'x, -y-1/2, z-1/2'
_cell_length_a     11.7888(9)
_cell_length_b     36.998(3)
_cell_length_c     14.3770(10)
_cell_angle_alpha     90.00
_cell_angle_beta     113.0110(10)
_cell_angle_gamma     90.00
_cell_volume     5771.6(8)
_cell_formula_units_Z     4
_cell_measurement_reflns_used     6846
_cell_measurement_theta_min     2.201
_cell_measurement_theta_max     27.066
_cell_measurement_temperature     100(2)
_exptl_crystal_description     block
_exptl_crystal_colour     colourless
_exptl_crystal_size_max     0.21
_exptl_crystal_size_mid     0.15
_exptl_crystal_size_min     0.07
_exptl_crystal_density_diffrn     1.808
_exptl_crystal_density_meas     ?
_exptl_crystal_density_method     'not measured'
_exptl_crystal_F_000     3072
_exptl_absorpt_coefficient_mu     5.333
_exptl_absorpt_correction_type     multi-scan
_exptl_absorpt_process_details     '(SADABS; Bruker, 2002)'
_exptl_absorpt_correction_T_min     0.404
_exptl_absorpt_correction_T_max     0.686
_exptl_special_details
;
;
_diffrn_ambient_temperature     100(2)
_diffrn_radiation_type     MoK\a
_diffrn_radiation_wavelength     0.71073
_diffrn_radiation_source     'fine-focus sealed tube'
_diffrn_radiation_monochromator     graphite
_diffrn_measurement_device_type     'Bruker SMART APEX CCD area-detector'
_diffrn_measurement_method     \w
_diffrn_detector_area_resol_mean     ?
_diffrn_reflns_number     36089
_diffrn_reflns_av_R_equivalents     0.0484
_diffrn_reflns_av_sigmaI/netI     0.0629
_diffrn_reflns_theta_min     1.63
_diffrn_reflns_theta_max     28.20
_diffrn_reflns_theta_full     26.50
_diffrn_measured_fraction_theta_max     0.941
_diffrn_measured_fraction_theta_full     0.996
_diffrn_reflns_limit_h_min     -15
_diffrn_reflns_limit_h_max     14
_diffrn_reflns_limit_k_min     -49
_diffrn_reflns_limit_k_max     36
_diffrn_reflns_limit_l_min     -19
_diffrn_reflns_limit_l_max     19
_diffrn_standards_number     0
_diffrn_standards_interval_count     ?
_diffrn_standards_interval_time     ?
_diffrn_standards_decay_%     ?
_refine_special_details
;
Refinement of <i>F</i>^2^ against ALL reflections. The weighted <i>R</i>-factor
<i>wR</i> and goodness of fit <i>S</i> are based on <i>F</i>^2^, conventional
<i>R</i>-factors <i>R</i> are based on <i>F</i>, with <i>F</i> set to zero for
negative <i>F</i>^2^. The threshold expression of <i>F</i>^2^ >
2\s(<i>F</i>^2^) is used only for calculating <i>R</i>-factors(gt) <i>etc</i>.
and is not relevant to the choice of reflections for refinement.
<i>R</i>-factors based on <i>F</i>^2^ are statistically about twice as large
as those based on <i>F</i>, and <i>R</i>- factors based on ALL data will be
even larger.
;
_reflns_number_total     13385
_reflns_number_gt     10742
_reflns_threshold_expression     I>2\s(I)
_refine_ls_structure_factor_coef     Fsqd
_refine_ls_matrix_type     full
_refine_ls_R_factor_all     0.0582
_refine_ls_R_factor_gt     0.0424
_refine_ls_wR_factor_gt     0.0885
_refine_ls_wR_factor_ref     0.0948
_refine_ls_goodness_of_fit_ref     1.010
_refine_ls_restrained_S_all     1.010
_refine_ls_number_reflns     13385
_refine_ls_number_parameters     723
_refine_ls_number_restraints     0
_refine_ls_hydrogen_treatment     constr
_refine_ls_weighting_scheme     calc
_refine_ls_weighting_details
                 'calc w=1/[\s^2^(Fo^2^)+(0.0437P)^2^] where P=(Fo^2^+2Fc^2^)/3'
_atom_sites_solution_hydrogens     geom
_atom_sites_solution_primary     direct
_atom_sites_solution_secondary     difmap
_refine_ls_shift/su_max     0.002
_refine_ls_shift/su_mean     0.000
_refine_diff_density_max     2.345
_refine_diff_density_min     -0.749
_refine_ls_extinction_method     none
_refine_ls_extinction_coef     ?
loop_
    _atom_type_symbol
    _atom_type_description
    _atom_type_scat_dispersion_real
    _atom_type_scat_dispersion_imag
    _atom_type_scat_source
    'C' 'C' 0.0033 0.0016
                         'International Tables Vol C Tables 4.2.6.8 and 6.1.1.4'
    'H' 'H' 0.0000 0.0000
                         'International Tables Vol C Tables 4.2.6.8 and 6.1.1.4'
    'Au' 'Au' -2.0133 8.8022
                         'International Tables Vol C Tables 4.2.6.8 and 6.1.1.4'
    'F' 'F' 0.0171 0.0103
                         'International Tables Vol C Tables 4.2.6.8 and 6.1.1.4'
    'N' 'N' 0.0061 0.0033
                         'International Tables Vol C Tables 4.2.6.8 and 6.1.1.4'
    'O' 'O' 0.0106 0.0060
                         'International Tables Vol C Tables 4.2.6.8 and 6.1.1.4'
    'P' 'P' 0.1023 0.0942
                         'International Tables Vol C Tables 4.2.6.8 and 6.1.1.4'
    'S' 'S' 0.1246 0.1234
                         'International Tables Vol C Tables 4.2.6.8 and 6.1.1.4'
_computing_data_collection     'SMART (Bruker, 2002)'
_computing_cell_refinement     'SAINT (Bruker, 2003)'
_computing_data_reduction     'SAINT (Bruker, 2003)'
_computing_structure_solution     'SHELXS97 (Sheldrick, 2008)'
_computing_structure_refinement     'SHELXL97 (Sheldrick, 2008)'
_computing_molecular_graphics
                                'X-SEED (Barbour, 2001; Atwood & Barbour, 2003)'
_computing_publication_material
                                'X-SEED (Barbour, 2001; Atwood & Barbour, 2003)'
loop_
    _atom_site_type_symbol
    _atom_site_label
    _atom_site_fract_x
    _atom_site_fract_y
    _atom_site_fract_z
    _atom_site_U_iso_or_equiv
    _atom_site_adp_type
    _atom_site_calc_flag
    _atom_site_refinement_flags
    _atom_site_occupancy
    _atom_site_disorder_assembly
    _atom_site_disorder_group
    Au Au1 0.623479(18) 0.134499(5) 0.336490(15) 0.01447(6) Uani d . 1 . .
    S S1 0.51439(13) 0.41844(4) 0.19532(10) 0.0215(3) Uani d . 1 . .
    P P1 0.54886(12) 0.18698(4) 0.24655(10) 0.0140(3) Uani d . 1 . .
    F F1 0.7019(3) 0.38763(10) 0.3408(3) 0.0412(9) Uani d . 1 . .
    O O1 0.5380(4) 0.39408(11) 0.1268(3) 0.0321(10) Uani d . 1 . .
    N N1 0.0693(7) 0.4616(3) 0.4339(7) 0.111(4) Uani d . 1 . .
    C C1 0.6633(6) 0.42044(17) 0.3017(5) 0.0338(15) Uani d . 1 . .
    Au Au2 0.415549(18) 0.128908(5) 0.398184(15) 0.01447(6) Uani d . 1 . .
    S S2 0.05080(14) 0.32922(4) 0.64951(11) 0.0270(3) Uani d . 1 . .
    P P2 0.43840(12) 0.18914(4) 0.44274(10) 0.0137(3) Uani d . 1 . .
    F F2 0.7494(4) 0.43370(12) 0.2719(3) 0.0576(12) Uani d . 1 . .
    O O2 0.4945(4) 0.45535(11) 0.1614(3) 0.0310(10) Uani d . 1 . .
    N N2 0.1128(5) 0.3048(2) 0.3405(5) 0.0543(18) Uani d . 1 . .
    C C2 0.0292(5) 0.34533(17) 0.7605(5) 0.0288(14) Uani d . 1 . .
    P P3 0.71663(12) 0.08150(4) 0.41409(10) 0.0147(3) Uani d . 1 . .
    F F3 0.6598(4) 0.44111(12) 0.3755(3) 0.0591(13) Uani d . 1 . .
    O O3 0.4330(4) 0.40469(12) 0.2393(3) 0.0341(10) Uani d . 1 . .
    C C3 -0.0048(7) 0.4312(2) 0.5593(6) 0.0466(18) Uani d . 1 . .
    H H3A -0.0708 0.4143 0.5219 0.070 Uiso calc R 1 . .
    H H3B -0.0361 0.4491 0.5937 0.070 Uiso calc R 1 . .
    H H3C 0.0639 0.4179 0.6094 0.070 Uiso calc R 1 . .
    P P4 0.39442(12) 0.06958(4) 0.34652(10) 0.0150(3) Uani d . 1 . .
    F F4 0.1308(3) 0.34219(12) 0.8437(3) 0.0470(11) Uani d . 1 . .
    O O4 0.1513(4) 0.35096(12) 0.6475(3) 0.0370(11) Uani d . 1 . .
    C C4 0.0371(7) 0.4493(2) 0.4906(6) 0.055(2) Uani d . 1 . .
    F F5 -0.0018(4) 0.38046(11) 0.7517(3) 0.0530(12) Uani d . 1 . .
    O O5 -0.0660(4) 0.33678(14) 0.5692(3) 0.0416(12) Uani d . 1 . .
    C C5 0.0301(8) 0.3640(2) 0.3840(6) 0.058(2) Uani d . 1 . .
    H H5A 0.0973 0.3815 0.4115 0.088 Uiso calc R 1 . .
    H H5B -0.0045 0.3589 0.4344 0.088 Uiso calc R 1 . .
    H H5C -0.0343 0.3739 0.3229 0.088 Uiso calc R 1 . .
    F F6 -0.0600(3) 0.32773(11) 0.7752(3) 0.0432(10) Uani d . 1 . .
    O O6 0.0822(4) 0.29207(12) 0.6734(4) 0.0435(12) Uani d . 1 . .
    C C6 0.0770(7) 0.3311(2) 0.3592(5) 0.0416(17) Uani d . 1 . .
    C C11 0.3965(4) 0.20169(14) 0.2369(4) 0.0154(11) Uani d . 1 . .
    H H11A 0.3659 0.2199 0.1823 0.018 Uiso calc R 1 . .
    H H11B 0.3404 0.1806 0.2152 0.018 Uiso calc R 1 . .
    C C12 0.3855(5) 0.21770(14) 0.3307(4) 0.0172(11) Uani d . 1 . .
    H H12A 0.2979 0.2238 0.3138 0.021 Uiso calc R 1 . .
    H H12B 0.4328 0.2406 0.3476 0.021 Uiso calc R 1 . .
    C C21 0.6443(5) 0.05786(14) 0.4879(4) 0.0160(11) Uani d . 1 . .
    H H21A 0.7009 0.0383 0.5256 0.019 Uiso calc R 1 . .
    H H21B 0.6387 0.0751 0.5386 0.019 Uiso calc R 1 . .
    C C22 0.5162(5) 0.04105(13) 0.4334(4) 0.0176(11) Uani d . 1 . .
    H H22A 0.4879 0.0320 0.4856 0.021 Uiso calc R 1 . .
    H H22B 0.5253 0.0198 0.3951 0.021 Uiso calc R 1 . .
    C C111 0.5323(5) 0.17899(13) 0.1181(4) 0.0146(10) Uani d . 1 . .
    C C112 0.4219(5) 0.18370(14) 0.0346(4) 0.0170(11) Uani d . 1 . .
    H H112 0.3510 0.1921 0.0439 0.020 Uiso calc R 1 . .
    C C113 0.4150(5) 0.17621(15) -0.0620(4) 0.0231(12) Uani d . 1 . .
    H H113 0.3400 0.1800 -0.1188 0.028 Uiso calc R 1 . .
    C C114 0.5184(5) 0.16318(15) -0.0755(4) 0.0237(12) Uani d . 1 . .
    H H114 0.5130 0.1571 -0.1413 0.028 Uiso calc R 1 . .
    C C115 0.6284(5) 0.15913(15) 0.0063(4) 0.0240(12) Uani d . 1 . .
    H H115 0.6997 0.1513 -0.0033 0.029 Uiso calc R 1 . .
    C C116 0.6350(5) 0.16644(14) 0.1019(4) 0.0203(12) Uani d . 1 . .
    H H116 0.7107 0.1629 0.1581 0.024 Uiso calc R 1 . .
    C C121 0.6486(5) 0.22545(14) 0.2910(4) 0.0157(11) Uani d . 1 . .
    C C122 0.7689(5) 0.22112(17) 0.3589(4) 0.0247(13) Uani d . 1 . .
    H H122 0.8006 0.1977 0.3814 0.030 Uiso calc R 1 . .
    C C123 0.8436(6) 0.25158(19) 0.3942(5) 0.0362(16) Uani d . 1 . .
    H H123 0.9263 0.2488 0.4411 0.043 Uiso calc R 1 . .
    C C124 0.7982(6) 0.28533(18) 0.3617(5) 0.0340(16) Uani d . 1 . .
    H H124 0.8496 0.3059 0.3865 0.041 Uiso calc R 1 . .
    C C125 0.6787(6) 0.28986(16) 0.2932(5) 0.0299(14) Uani d . 1 . .
    H H125 0.6481 0.3134 0.2707 0.036 Uiso calc R 1 . .
    C C126 0.6040(5) 0.26026(15) 0.2576(4) 0.0211(12) Uani d . 1 . .
    H H126 0.5217 0.2634 0.2101 0.025 Uiso calc R 1 . .
    C C211 0.3496(4) 0.20220(13) 0.5156(4) 0.0132(10) Uani d . 1 . .
    C C212 0.3608(5) 0.18048(14) 0.5987(4) 0.0175(11) Uani d . 1 . .
    H H212 0.4141 0.1601 0.6150 0.021 Uiso calc R 1 . .
    C C213 0.2948(5) 0.18857(16) 0.6568(4) 0.0235(13) Uani d . 1 . .
    H H213 0.3047 0.1742 0.7143 0.028 Uiso calc R 1 . .
    C C214 0.2145(5) 0.21744(16) 0.6315(4) 0.0237(13) Uani d . 1 . .
    H H214 0.1678 0.2226 0.6709 0.028 Uiso calc R 1 . .
    C C215 0.2014(5) 0.23887(15) 0.5494(4) 0.0231(12) Uani d . 1 . .
    H H215 0.1468 0.2589 0.5332 0.028 Uiso calc R 1 . .
    C C216 0.2677(5) 0.23123(14) 0.4904(4) 0.0176(11) Uani d . 1 . .
    H H216 0.2573 0.2457 0.4331 0.021 Uiso calc R 1 . .
    C C221 0.5969(5) 0.20160(13) 0.5168(4) 0.0147(11) Uani d . 1 . .
    C C222 0.6842(5) 0.17419(14) 0.5606(4) 0.0178(11) Uani d . 1 . .
    H H222 0.6596 0.1496 0.5521 0.021 Uiso calc R 1 . .
    C C223 0.8067(5) 0.18318(16) 0.6163(4) 0.0224(12) Uani d . 1 . .
    H H223 0.8659 0.1647 0.6456 0.027 Uiso calc R 1 . .
    C C224 0.8423(5) 0.21888(16) 0.6291(4) 0.0233(12) Uani d . 1 . .
    H H224 0.9261 0.2249 0.6670 0.028 Uiso calc R 1 . .
    C C225 0.7564(5) 0.24615(15) 0.5867(4) 0.0224(12) Uani d . 1 . .
    H H225 0.7816 0.2707 0.5958 0.027 Uiso calc R 1 . .
    C C226 0.6345(5) 0.23751(13) 0.5316(4) 0.0166(11) Uani d . 1 . .
    H H226 0.5759 0.2562 0.5036 0.020 Uiso calc R 1 . .
    C C311 0.8709(5) 0.09196(14) 0.5052(4) 0.0171(11) Uani d . 1 . .
    C C312 0.9202(5) 0.07739(15) 0.6013(4) 0.0237(12) Uani d . 1 . .
    H H312 0.8720 0.0616 0.6232 0.028 Uiso calc R 1 . .
    C C313 1.0394(5) 0.08574(16) 0.6656(4) 0.0246(13) Uani d . 1 . .
    H H313 1.0726 0.0753 0.7312 0.029 Uiso calc R 1 . .
    C C314 1.1105(5) 0.10878(16) 0.6365(4) 0.0281(14) Uani d . 1 . .
    H H314 1.1926 0.1142 0.6811 0.034 Uiso calc R 1 . .
    C C315 1.0600(6) 0.12436(16) 0.5395(5) 0.0314(15) Uani d . 1 . .
    H H315 1.1077 0.1406 0.5183 0.038 Uiso calc R 1 . .
    C C316 0.9410(5) 0.11595(15) 0.4754(4) 0.0236(12) Uani d . 1 . .
    H H316 0.9066 0.1267 0.4103 0.028 Uiso calc R 1 . .
    C C321 0.7306(5) 0.04977(14) 0.3231(4) 0.0184(11) Uani d . 1 . .
    C C322 0.7267(5) 0.01260(15) 0.3364(4) 0.0206(12) Uani d . 1 . .
    H H322 0.7189 0.0034 0.3953 0.025 Uiso calc R 1 . .
    C C323 0.7340(5) -0.01093(16) 0.2645(5) 0.0310(15) Uani d . 1 . .
    H H323 0.7294 -0.0363 0.2729 0.037 Uiso calc R 1 . .
    C C324 0.7480(5) 0.00253(18) 0.1808(5) 0.0328(15) Uani d . 1 . .
    H H324 0.7550 -0.0137 0.1320 0.039 Uiso calc R 1 . .
    C C325 0.7521(5) 0.03941(17) 0.1665(4) 0.0294(14) Uani d . 1 . .
    H H325 0.7619 0.0484 0.1082 0.035 Uiso calc R 1 . .
    C C326 0.7420(5) 0.06317(15) 0.2373(4) 0.0227(12) Uani d . 1 . .
    H H326 0.7429 0.0885 0.2270 0.027 Uiso calc R 1 . .
    C C411 0.2566(5) 0.04865(14) 0.3496(4) 0.0169(11) Uani d . 1 . .
    C C412 0.2230(5) 0.05834(15) 0.4281(4) 0.0231(12) Uani d . 1 . .
    H H412 0.2696 0.0760 0.4757 0.028 Uiso calc R 1 . .
    C C413 0.1218(5) 0.04255(16) 0.4376(5) 0.0269(13) Uani d . 1 . .
    H H413 0.0996 0.0490 0.4922 0.032 Uiso calc R 1 . .
    C C414 0.0529(5) 0.01721(16) 0.3673(4) 0.0265(13) Uani d . 1 . .
    H H414 -0.0174 0.0066 0.3731 0.032 Uiso calc R 1 . .
    C C415 0.0858(5) 0.00731(16) 0.2890(4) 0.0266(13) Uani d . 1 . .
    H H415 0.0388 -0.0103 0.2413 0.032 Uiso calc R 1 . .
    C C416 0.1883(5) 0.02315(15) 0.2798(4) 0.0236(12) Uani d . 1 . .
    H H416 0.2112 0.0164 0.2258 0.028 Uiso calc R 1 . .
    C C421 0.3955(4) 0.06367(13) 0.2221(4) 0.0151(11) Uani d . 1 . .
    C C422 0.3721(5) 0.09313(15) 0.1579(4) 0.0216(12) Uani d . 1 . .
    H H422 0.3519 0.1158 0.1782 0.026 Uiso calc R 1 . .
    C C423 0.3780(5) 0.08951(16) 0.0631(4) 0.0282(14) Uani d . 1 . .
    H H423 0.3601 0.1096 0.0186 0.034 Uiso calc R 1 . .
    C C424 0.4097(5) 0.05691(16) 0.0344(4) 0.0277(14) Uani d . 1 . .
    H H424 0.4172 0.0548 -0.0288 0.033 Uiso calc R 1 . .
    C C425 0.4304(5) 0.02744(16) 0.0964(4) 0.0264(13) Uani d . 1 . .
    H H425 0.4491 0.0048 0.0746 0.032 Uiso calc R 1 . .
    C C426 0.4246(5) 0.03023(14) 0.1899(4) 0.0201(12) Uani d . 1 . .
    H H426 0.4401 0.0097 0.2326 0.024 Uiso calc R 1 . .
loop_
    _atom_site_aniso_label
    _atom_site_aniso_U_11
    _atom_site_aniso_U_22
    _atom_site_aniso_U_33
    _atom_site_aniso_U_12
    _atom_site_aniso_U_13
    _atom_site_aniso_U_23
    Au1 0.01467(11) 0.01186(10) 0.01630(11) 0.00198(7) 0.00542(8) 0.00180(8)
    S1 0.0256(8) 0.0168(7) 0.0209(7) -0.0008(5) 0.0078(6) 0.0022(6)
    P1 0.0143(7) 0.0131(6) 0.0138(6) 0.0013(5) 0.0046(6) 0.0010(5)
    F1 0.039(2) 0.031(2) 0.046(2) 0.0108(17) 0.0080(19) 0.0172(18)
    O1 0.049(3) 0.020(2) 0.031(2) -0.0057(19) 0.019(2) -0.0058(19)
    N1 0.067(6) 0.153(9) 0.103(7) -0.006(6) 0.023(5) 0.088(7)
    C1 0.035(4) 0.027(3) 0.032(4) 0.000(3) 0.006(3) 0.006(3)
    Au2 0.01510(11) 0.01046(10) 0.01807(11) -0.00068(7) 0.00673(8) -0.00238(8)
    S2 0.0228(8) 0.0291(8) 0.0316(8) 0.0023(6) 0.0132(7) -0.0049(7)
    P2 0.0140(7) 0.0121(6) 0.0146(6) -0.0006(5) 0.0050(6) -0.0010(5)
    F2 0.036(2) 0.057(3) 0.068(3) -0.012(2) 0.008(2) 0.023(2)
    O2 0.040(3) 0.019(2) 0.029(2) 0.0025(18) 0.008(2) 0.0015(18)
    N2 0.032(4) 0.064(5) 0.055(4) 0.000(3) 0.004(3) -0.007(4)
    C2 0.021(3) 0.032(4) 0.029(3) 0.000(3) 0.005(3) -0.002(3)
    P3 0.0134(7) 0.0118(6) 0.0178(7) 0.0015(5) 0.0047(6) 0.0009(5)
    F3 0.075(3) 0.052(3) 0.027(2) 0.009(2) -0.006(2) -0.012(2)
    O3 0.031(2) 0.034(3) 0.041(3) 0.0042(19) 0.017(2) 0.011(2)
    C3 0.052(5) 0.041(4) 0.055(5) -0.006(3) 0.030(4) -0.005(4)
    P4 0.0146(7) 0.0111(6) 0.0192(7) -0.0010(5) 0.0066(6) -0.0024(5)
    F4 0.027(2) 0.077(3) 0.027(2) -0.003(2) -0.0003(17) -0.001(2)
    O4 0.025(2) 0.042(3) 0.047(3) 0.001(2) 0.017(2) 0.007(2)
    C4 0.035(4) 0.065(6) 0.058(5) 0.004(4) 0.011(4) 0.026(4)
    F5 0.077(3) 0.036(2) 0.053(3) 0.017(2) 0.033(3) -0.004(2)
    O5 0.028(3) 0.066(4) 0.025(2) -0.003(2) 0.005(2) -0.012(2)
    C5 0.087(7) 0.045(5) 0.054(5) -0.002(4) 0.040(5) 0.007(4)
    F6 0.026(2) 0.070(3) 0.040(2) -0.0067(19) 0.0208(18) -0.004(2)
    O6 0.049(3) 0.026(2) 0.064(3) 0.006(2) 0.032(3) -0.006(2)
    C6 0.036(4) 0.049(5) 0.040(4) -0.010(3) 0.015(3) -0.002(4)
    C11 0.013(3) 0.016(3) 0.014(2) 0.002(2) 0.002(2) 0.002(2)
    C12 0.016(3) 0.016(3) 0.017(3) 0.003(2) 0.004(2) -0.005(2)
    C21 0.015(3) 0.016(3) 0.017(3) 0.002(2) 0.005(2) 0.003(2)
    C22 0.021(3) 0.010(2) 0.023(3) -0.002(2) 0.009(2) -0.001(2)
    C111 0.020(3) 0.011(2) 0.011(2) -0.002(2) 0.005(2) 0.001(2)
    C112 0.016(3) 0.015(3) 0.019(3) 0.002(2) 0.005(2) 0.001(2)
    C113 0.022(3) 0.028(3) 0.014(3) 0.001(2) 0.001(2) -0.002(2)
    C114 0.032(3) 0.022(3) 0.020(3) -0.004(2) 0.013(3) -0.004(2)
    C115 0.021(3) 0.024(3) 0.029(3) 0.000(2) 0.012(3) -0.002(3)
    C116 0.017(3) 0.022(3) 0.023(3) 0.002(2) 0.009(2) -0.001(2)
    C121 0.018(3) 0.015(3) 0.015(3) -0.002(2) 0.007(2) -0.002(2)
    C122 0.016(3) 0.034(3) 0.023(3) -0.001(2) 0.006(2) 0.001(3)
    C123 0.023(3) 0.053(5) 0.026(3) -0.020(3) 0.003(3) -0.004(3)
    C124 0.045(4) 0.032(4) 0.031(3) -0.021(3) 0.022(3) -0.016(3)
    C125 0.047(4) 0.017(3) 0.033(3) 0.000(3) 0.024(3) -0.006(3)
    C126 0.023(3) 0.019(3) 0.021(3) 0.002(2) 0.009(2) 0.001(2)
    C211 0.013(3) 0.013(2) 0.013(2) -0.0059(19) 0.005(2) -0.006(2)
    C212 0.016(3) 0.017(3) 0.015(3) -0.002(2) 0.001(2) -0.003(2)
    C213 0.023(3) 0.025(3) 0.021(3) -0.011(2) 0.008(3) -0.004(2)
    C214 0.019(3) 0.033(3) 0.026(3) -0.013(2) 0.015(3) -0.011(3)
    C215 0.017(3) 0.024(3) 0.029(3) -0.002(2) 0.009(3) -0.012(3)
    C216 0.018(3) 0.017(3) 0.017(3) 0.000(2) 0.006(2) -0.003(2)
    C221 0.014(3) 0.014(3) 0.015(2) -0.002(2) 0.004(2) -0.003(2)
    C222 0.018(3) 0.016(3) 0.017(3) 0.000(2) 0.005(2) -0.002(2)
    C223 0.018(3) 0.026(3) 0.020(3) 0.006(2) 0.003(2) 0.001(2)
    C224 0.019(3) 0.031(3) 0.018(3) -0.002(2) 0.006(2) -0.002(2)
    C225 0.022(3) 0.023(3) 0.021(3) -0.008(2) 0.007(3) -0.007(2)
    C226 0.019(3) 0.012(3) 0.020(3) 0.001(2) 0.008(2) 0.000(2)
    C311 0.010(3) 0.018(3) 0.020(3) 0.005(2) 0.002(2) -0.003(2)
    C312 0.022(3) 0.017(3) 0.032(3) 0.000(2) 0.011(3) -0.001(2)
    C313 0.022(3) 0.026(3) 0.023(3) 0.005(2) 0.005(3) 0.002(2)
    C314 0.017(3) 0.028(3) 0.032(3) -0.004(2) 0.002(3) -0.011(3)
    C315 0.028(3) 0.026(3) 0.042(4) -0.008(3) 0.015(3) -0.001(3)
    C316 0.019(3) 0.026(3) 0.023(3) 0.002(2) 0.005(2) 0.004(2)
    C321 0.014(3) 0.018(3) 0.019(3) 0.004(2) 0.003(2) 0.000(2)
    C322 0.013(3) 0.022(3) 0.030(3) 0.004(2) 0.012(2) 0.002(2)
    C323 0.018(3) 0.022(3) 0.049(4) 0.000(2) 0.008(3) -0.009(3)
    C324 0.023(3) 0.042(4) 0.029(3) -0.001(3) 0.006(3) -0.020(3)
    C325 0.028(3) 0.037(4) 0.025(3) -0.004(3) 0.013(3) -0.005(3)
    C326 0.022(3) 0.021(3) 0.026(3) -0.004(2) 0.010(3) -0.003(2)
    C411 0.013(3) 0.012(3) 0.022(3) -0.002(2) 0.003(2) 0.001(2)
    C412 0.024(3) 0.018(3) 0.024(3) 0.000(2) 0.006(3) -0.005(2)
    C413 0.024(3) 0.027(3) 0.033(3) 0.006(2) 0.015(3) 0.003(3)
    C414 0.018(3) 0.025(3) 0.036(3) -0.003(2) 0.009(3) 0.006(3)
    C415 0.020(3) 0.023(3) 0.028(3) -0.009(2) -0.001(3) -0.004(3)
    C416 0.028(3) 0.019(3) 0.026(3) -0.003(2) 0.013(3) -0.004(2)
    C421 0.011(3) 0.013(2) 0.017(3) -0.0030(19) 0.001(2) -0.004(2)
    C422 0.021(3) 0.020(3) 0.020(3) -0.001(2) 0.003(2) -0.002(2)
    C423 0.035(4) 0.025(3) 0.019(3) -0.008(3) 0.004(3) -0.003(2)
    C424 0.029(3) 0.032(3) 0.022(3) -0.015(3) 0.009(3) -0.009(3)
    C425 0.022(3) 0.026(3) 0.029(3) -0.001(2) 0.008(3) -0.008(3)
    C426 0.020(3) 0.013(3) 0.028(3) 0.002(2) 0.009(2) 0.000(2)
_geom_special_details
;
All e.s.d.'s (except the e.s.d. in the dihedral angle between two l.s. planes)
are estimated using the full covariance matrix. The cell e.s.d.'s are taken
into account individually in the estimation of e.s.d.'s in distances, angles
and torsion angles; correlations between e.s.d.'s in cell parameters are only
used when they are defined by crystal symmetry. An approximate (isotropic)
treatment of cell e.s.d.'s is used for estimating e.s.d.'s involving l.s.
planes.
;
loop_
    _geom_bond_atom_site_label_1
    _geom_bond_atom_site_label_2
    _geom_bond_site_symmetry_2
    _geom_bond_distance
    _geom_bond_publ_flag
    Au1 P1 . 2.3079(13) no
    Au1 P3 . 2.3105(13) no
    Au1 Au2 . 2.9220(3) no
    S1 O3 . 1.433(4) no
    S1 O2 . 1.438(4) no
    S1 O1 . 1.440(4) no
    S1 C1 . 1.824(6) no
    P1 C121 . 1.797(5) no
    P1 C111 . 1.804(5) no
    P1 C11 . 1.829(5) no
    F1 C1 . 1.340(7) no
    N1 C4 . 1.121(10) no
    C1 F3 . 1.323(7) no
    C1 F2 . 1.338(7) no
    Au2 P4 . 2.2993(13) no
    Au2 P2 . 2.3052(13) no
    S2 O6 . 1.430(5) no
    S2 O5 . 1.437(4) no
    S2 O4 . 1.442(4) no
    S2 C2 . 1.813(6) no
    P2 C221 . 1.811(5) no
    P2 C211 . 1.812(5) no
    P2 C12 . 1.820(5) no
    N2 C6 . 1.134(9) no
    C2 F6 . 1.322(7) no
    C2 F4 . 1.326(6) no
    C2 F5 . 1.343(7) no
    P3 C321 . 1.812(5) no
    P3 C311 . 1.819(5) no
    P3 C21 . 1.823(5) no
    C3 C4 . 1.430(10) no
    C3 H3A . 0.9800 no
    C3 H3B . 0.9800 no
    C3 H3C . 0.9800 no
    P4 C421 . 1.807(5) no
    P4 C411 . 1.816(5) no
    P4 C22 . 1.826(5) no
    C5 C6 . 1.437(10) no
    C5 H5A . 0.9800 no
    C5 H5B . 0.9800 no
    C5 H5C . 0.9800 no
    C11 C12 . 1.525(7) no
    C11 H11A . 0.9900 no
    C11 H11B . 0.9900 no
    C12 H12A . 0.9900 no
    C12 H12B . 0.9900 no
    C21 C22 . 1.536(7) no
    C21 H21A . 0.9900 no
    C21 H21B . 0.9900 no
    C22 H22A . 0.9900 no
    C22 H22B . 0.9900 no
    C111 C112 . 1.394(7) no
    C111 C116 . 1.398(7) no
    C112 C113 . 1.387(7) no
    C112 H112 . 0.9500 no
    C113 C114 . 1.393(8) no
    C113 H113 . 0.9500 no
    C114 C115 . 1.377(7) no
    C114 H114 . 0.9500 no
    C115 C116 . 1.373(7) no
    C115 H115 . 0.9500 no
    C116 H116 . 0.9500 no
    C121 C122 . 1.381(7) no
    C121 C126 . 1.403(7) no
    C122 C123 . 1.398(8) no
    C122 H122 . 0.9500 no
    C123 C124 . 1.367(9) no
    C123 H123 . 0.9500 no
    C124 C125 . 1.377(9) no
    C124 H124 . 0.9500 no
    C125 C126 . 1.373(8) no
    C125 H125 . 0.9500 no
    C126 H126 . 0.9500 no
    C211 C216 . 1.394(7) no
    C211 C212 . 1.402(7) no
    C212 C213 . 1.379(7) no
    C212 H212 . 0.9500 no
    C213 C214 . 1.379(8) no
    C213 H213 . 0.9500 no
    C214 C215 . 1.380(8) no
    C214 H214 . 0.9500 no
    C215 C216 . 1.390(7) no
    C215 H215 . 0.9500 no
    C216 H216 . 0.9500 no
    C221 C226 . 1.390(7) no
    C221 C222 . 1.407(7) no
    C222 C223 . 1.390(7) no
    C222 H222 . 0.9500 no
    C223 C224 . 1.376(8) no
    C223 H223 . 0.9500 no
    C224 C225 . 1.390(8) no
    C224 H224 . 0.9500 no
    C225 C226 . 1.380(7) no
    C225 H225 . 0.9500 no
    C226 H226 . 0.9500 no
    C311 C312 . 1.382(7) no
    C311 C316 . 1.389(7) no
    C312 C313 . 1.382(8) no
    C312 H312 . 0.9500 no
    C313 C314 . 1.371(8) no
    C313 H313 . 0.9500 no
    C314 C315 . 1.408(8) no
    C314 H314 . 0.9500 no
    C315 C316 . 1.380(8) no
    C315 H315 . 0.9500 no
    C316 H316 . 0.9500 no
    C321 C326 . 1.384(7) no
    C321 C322 . 1.392(7) no
    C322 C323 . 1.380(8) no
    C322 H322 . 0.9500 no
    C323 C324 . 1.371(9) no
    C323 H323 . 0.9500 no
    C324 C325 . 1.383(9) no
    C324 H324 . 0.9500 no
    C325 C326 . 1.385(8) no
    C325 H325 . 0.9500 no
    C326 H326 . 0.9500 no
    C411 C412 . 1.382(7) no
    C411 C416 . 1.383(7) no
    C412 C413 . 1.382(8) no
    C412 H412 . 0.9500 no
    C413 C414 . 1.385(8) no
    C413 H413 . 0.9500 no
    C414 C415 . 1.375(8) no
    C414 H414 . 0.9500 no
    C415 C416 . 1.395(8) no
    C415 H415 . 0.9500 no
    C416 H416 . 0.9500 no
    C421 C422 . 1.385(7) no
    C421 C426 . 1.409(7) no
    C422 C423 . 1.397(7) no
    C422 H422 . 0.9500 no
    C423 C424 . 1.373(8) no
    C423 H423 . 0.9500 no
    C424 C425 . 1.368(8) no
    C424 H424 . 0.9500 no
    C425 C426 . 1.377(7) no
    C425 H425 . 0.9500 no
    C426 H426 . 0.9500 no
loop_
    _geom_angle_atom_site_label_1
    _geom_angle_atom_site_label_2
    _geom_angle_atom_site_label_3
    _geom_angle_site_symmetry_1
    _geom_angle_site_symmetry_3
    _geom_angle
    _geom_angle_publ_flag
    P1 Au1 P3 . . 171.77(5) no
    P1 Au1 Au2 . . 92.77(3) no
    P3 Au1 Au2 . . 95.17(3) no
    O3 S1 O2 . . 116.0(3) no
    O3 S1 O1 . . 114.9(3) no
    O2 S1 O1 . . 114.3(2) no
    O3 S1 C1 . . 103.7(3) no
    O2 S1 C1 . . 102.8(3) no
    O1 S1 C1 . . 102.6(3) no
    C121 P1 C111 . . 106.7(2) no
    C121 P1 C11 . . 106.2(2) no
    C111 P1 C11 . . 105.1(2) no
    C121 P1 Au1 . . 114.46(18) no
    C111 P1 Au1 . . 107.50(17) no
    C11 P1 Au1 . . 116.15(17) no
    F3 C1 F2 . . 108.1(5) no
    F3 C1 F1 . . 107.4(5) no
    F2 C1 F1 . . 106.9(5) no
    F3 C1 S1 . . 112.0(5) no
    F2 C1 S1 . . 110.4(4) no
    F1 C1 S1 . . 111.9(4) no
    P4 Au2 P2 . . 177.10(5) no
    P4 Au2 Au1 . . 88.13(3) no
    P2 Au2 Au1 . . 89.72(3) no
    O6 S2 O5 . . 117.2(3) no
    O6 S2 O4 . . 113.8(3) no
    O5 S2 O4 . . 114.3(3) no
    O6 S2 C2 . . 102.5(3) no
    O5 S2 C2 . . 102.9(3) no
    O4 S2 C2 . . 103.5(3) no
    C221 P2 C211 . . 106.8(2) no
    C221 P2 C12 . . 106.9(2) no
    C211 P2 C12 . . 106.3(2) no
    C221 P2 Au2 . . 113.02(17) no
    C211 P2 Au2 . . 112.79(16) no
    C12 P2 Au2 . . 110.66(17) no
    F6 C2 F4 . . 107.9(5) no
    F6 C2 F5 . . 106.8(5) no
    F4 C2 F5 . . 106.7(5) no
    F6 C2 S2 . . 111.9(4) no
    F4 C2 S2 . . 112.1(4) no
    F5 C2 S2 . . 111.2(4) no
    C321 P3 C311 . . 108.1(2) no
    C321 P3 C21 . . 107.7(2) no
    C311 P3 C21 . . 104.3(2) no
    C321 P3 Au1 . . 111.19(17) no
    C311 P3 Au1 . . 108.64(17) no
    C21 P3 Au1 . . 116.49(17) no
    C4 C3 H3A . . 109.5 no
    C4 C3 H3B . . 109.5 no
    H3A C3 H3B . . 109.5 no
    C4 C3 H3C . . 109.5 no
    H3A C3 H3C . . 109.5 no
    H3B C3 H3C . . 109.5 no
    C421 P4 C411 . . 109.0(2) no
    C421 P4 C22 . . 107.4(2) no
    C411 P4 C22 . . 102.0(2) no
    C421 P4 Au2 . . 113.18(17) no
    C411 P4 Au2 . . 112.60(18) no
    C22 P4 Au2 . . 111.96(17) no
    N1 C4 C3 . . 176.0(11) no
    C6 C5 H5A . . 109.5 no
    C6 C5 H5B . . 109.5 no
    H5A C5 H5B . . 109.5 no
    C6 C5 H5C . . 109.5 no
    H5A C5 H5C . . 109.5 no
    H5B C5 H5C . . 109.5 no
    N2 C6 C5 . . 178.7(9) no
    C12 C11 P1 . . 118.0(3) no
    C12 C11 H11A . . 107.8 no
    P1 C11 H11A . . 107.8 no
    C12 C11 H11B . . 107.8 no
    P1 C11 H11B . . 107.8 no
    H11A C11 H11B . . 107.1 no
    C11 C12 P2 . . 116.0(3) no
    C11 C12 H12A . . 108.3 no
    P2 C12 H12A . . 108.3 no
    C11 C12 H12B . . 108.3 no
    P2 C12 H12B . . 108.3 no
    H12A C12 H12B . . 107.4 no
    C22 C21 P3 . . 119.2(4) no
    C22 C21 H21A . . 107.5 no
    P3 C21 H21A . . 107.5 no
    C22 C21 H21B . . 107.5 no
    P3 C21 H21B . . 107.5 no
    H21A C21 H21B . . 107.0 no
    C21 C22 P4 . . 117.9(3) no
    C21 C22 H22A . . 107.8 no
    P4 C22 H22A . . 107.8 no
    C21 C22 H22B . . 107.8 no
    P4 C22 H22B . . 107.8 no
    H22A C22 H22B . . 107.2 no
    C112 C111 C116 . . 118.4(5) no
    C112 C111 P1 . . 123.5(4) no
    C116 C111 P1 . . 118.0(4) no
    C113 C112 C111 . . 120.5(5) no
    C113 C112 H112 . . 119.8 no
    C111 C112 H112 . . 119.8 no
    C112 C113 C114 . . 119.8(5) no
    C112 C113 H113 . . 120.1 no
    C114 C113 H113 . . 120.1 no
    C115 C114 C113 . . 120.1(5) no
    C115 C114 H114 . . 119.9 no
    C113 C114 H114 . . 119.9 no
    C116 C115 C114 . . 120.0(5) no
    C116 C115 H115 . . 120.0 no
    C114 C115 H115 . . 120.0 no
    C115 C116 C111 . . 121.1(5) no
    C115 C116 H116 . . 119.4 no
    C111 C116 H116 . . 119.4 no
    C122 C121 C126 . . 119.5(5) no
    C122 C121 P1 . . 120.5(4) no
    C126 C121 P1 . . 120.0(4) no
    C121 C122 C123 . . 119.3(6) no
    C121 C122 H122 . . 120.3 no
    C123 C122 H122 . . 120.3 no
    C124 C123 C122 . . 120.4(6) no
    C124 C123 H123 . . 119.8 no
    C122 C123 H123 . . 119.8 no
    C123 C124 C125 . . 120.6(6) no
    C123 C124 H124 . . 119.7 no
    C125 C124 H124 . . 119.7 no
    C126 C125 C124 . . 119.8(6) no
    C126 C125 H125 . . 120.1 no
    C124 C125 H125 . . 120.1 no
    C125 C126 C121 . . 120.3(5) no
    C125 C126 H126 . . 119.9 no
    C121 C126 H126 . . 119.9 no
    C216 C211 C212 . . 119.2(5) no
    C216 C211 P2 . . 123.6(4) no
    C212 C211 P2 . . 117.1(4) no
    C213 C212 C211 . . 120.3(5) no
    C213 C212 H212 . . 119.9 no
    C211 C212 H212 . . 119.9 no
    C214 C213 C212 . . 120.1(5) no
    C214 C213 H213 . . 120.0 no
    C212 C213 H213 . . 120.0 no
    C213 C214 C215 . . 120.4(5) no
    C213 C214 H214 . . 119.8 no
    C215 C214 H214 . . 119.8 no
    C214 C215 C216 . . 120.3(5) no
    C214 C215 H215 . . 119.8 no
    C216 C215 H215 . . 119.8 no
    C215 C216 C211 . . 119.7(5) no
    C215 C216 H216 . . 120.1 no
    C211 C216 H216 . . 120.1 no
    C226 C221 C222 . . 119.1(5) no
    C226 C221 P2 . . 121.8(4) no
    C222 C221 P2 . . 119.1(4) no
    C223 C222 C221 . . 119.9(5) no
    C223 C222 H222 . . 120.0 no
    C221 C222 H222 . . 120.0 no
    C224 C223 C222 . . 120.0(5) no
    C224 C223 H223 . . 120.0 no
    C222 C223 H223 . . 120.0 no
    C223 C224 C225 . . 120.4(5) no
    C223 C224 H224 . . 119.8 no
    C225 C224 H224 . . 119.8 no
    C226 C225 C224 . . 120.0(5) no
    C226 C225 H225 . . 120.0 no
    C224 C225 H225 . . 120.0 no
    C225 C226 C221 . . 120.5(5) no
    C225 C226 H226 . . 119.7 no
    C221 C226 H226 . . 119.7 no
    C312 C311 C316 . . 119.2(5) no
    C312 C311 P3 . . 123.2(4) no
    C316 C311 P3 . . 117.5(4) no
    C313 C312 C311 . . 120.2(5) no
    C313 C312 H312 . . 119.9 no
    C311 C312 H312 . . 119.9 no
    C314 C313 C312 . . 121.2(5) no
    C314 C313 H313 . . 119.4 no
    C312 C313 H313 . . 119.4 no
    C313 C314 C315 . . 119.0(5) no
    C313 C314 H314 . . 120.5 no
    C315 C314 H314 . . 120.5 no
    C316 C315 C314 . . 119.6(6) no
    C316 C315 H315 . . 120.2 no
    C314 C315 H315 . . 120.2 no
    C315 C316 C311 . . 120.7(5) no
    C315 C316 H316 . . 119.6 no
    C311 C316 H316 . . 119.6 no
    C326 C321 C322 . . 119.7(5) no
    C326 C321 P3 . . 118.6(4) no
    C322 C321 P3 . . 121.6(4) no
    C323 C322 C321 . . 120.3(5) no
    C323 C322 H322 . . 119.8 no
    C321 C322 H322 . . 119.8 no
    C324 C323 C322 . . 119.6(6) no
    C324 C323 H323 . . 120.2 no
    C322 C323 H323 . . 120.2 no
    C323 C324 C325 . . 120.8(6) no
    C323 C324 H324 . . 119.6 no
    C325 C324 H324 . . 119.6 no
    C324 C325 C326 . . 119.9(6) no
    C324 C325 H325 . . 120.0 no
    C326 C325 H325 . . 120.0 no
    C321 C326 C325 . . 119.6(5) no
    C321 C326 H326 . . 120.2 no
    C325 C326 H326 . . 120.2 no
    C412 C411 C416 . . 119.9(5) no
    C412 C411 P4 . . 117.0(4) no
    C416 C411 P4 . . 123.1(4) no
    C411 C412 C413 . . 120.3(5) no
    C411 C412 H412 . . 119.8 no
    C413 C412 H412 . . 119.8 no
    C412 C413 C414 . . 119.7(5) no
    C412 C413 H413 . . 120.1 no
    C414 C413 H413 . . 120.1 no
    C415 C414 C413 . . 120.4(5) no
    C415 C414 H414 . . 119.8 no
    C413 C414 H414 . . 119.8 no
    C414 C415 C416 . . 119.8(5) no
    C414 C415 H415 . . 120.1 no
    C416 C415 H415 . . 120.1 no
    C411 C416 C415 . . 119.9(5) no
    C411 C416 H416 . . 120.1 no
    C415 C416 H416 . . 120.1 no
    C422 C421 C426 . . 118.9(5) no
    C422 C421 P4 . . 119.2(4) no
    C426 C421 P4 . . 121.9(4) no
    C421 C422 C423 . . 120.1(5) no
    C421 C422 H422 . . 120.0 no
    C423 C422 H422 . . 120.0 no
    C424 C423 C422 . . 120.0(6) no
    C424 C423 H423 . . 120.0 no
    C422 C423 H423 . . 120.0 no
    C425 C424 C423 . . 120.3(6) no
    C425 C424 H424 . . 119.8 no
    C423 C424 H424 . . 119.8 no
    C424 C425 C426 . . 120.8(6) no
    C424 C425 H425 . . 119.6 no
    C426 C425 H425 . . 119.6 no
    C425 C426 C421 . . 119.9(5) no
    C425 C426 H426 . . 120.1 no
    C421 C426 H426 . . 120.1 no
loop_
    _geom_torsion_atom_site_label_1
    _geom_torsion_atom_site_label_2
    _geom_torsion_atom_site_label_3
    _geom_torsion_atom_site_label_4
    _geom_torsion_site_symmetry_1
    _geom_torsion_site_symmetry_2
    _geom_torsion_site_symmetry_3
    _geom_torsion_site_symmetry_4
    _geom_torsion
    _geom_torsion_publ_flag
    Au2 Au1 P1 C121 . . . . 118.83(19) no
    Au2 Au1 P1 C111 . . . . -122.84(18) no
    Au2 Au1 P1 C11 . . . . -5.49(18) no
    O3 S1 C1 F3 . . . . -58.3(5) no
    O2 S1 C1 F3 . . . . 62.9(5) no
    O1 S1 C1 F3 . . . . -178.2(4) no
    O3 S1 C1 F2 . . . . -178.7(4) no
    O2 S1 C1 F2 . . . . -57.6(5) no
    O1 S1 C1 F2 . . . . 61.4(5) no
    O3 S1 C1 F1 . . . . 62.3(5) no
    O2 S1 C1 F1 . . . . -176.5(4) no
    O1 S1 C1 F1 . . . . -57.6(5) no
    P1 Au1 Au2 P4 . . . . 130.95(5) no
    P3 Au1 Au2 P4 . . . . -46.89(5) no
    P1 Au1 Au2 P2 . . . . -47.11(5) no
    P3 Au1 Au2 P2 . . . . 135.05(5) no
    Au1 Au2 P2 C221 . . . . -46.58(18) no
    Au1 Au2 P2 C211 . . . . -167.81(18) no
    Au1 Au2 P2 C12 . . . . 73.24(19) no
    O6 S2 C2 F6 . . . . -60.5(5) no
    O5 S2 C2 F6 . . . . 61.5(5) no
    O4 S2 C2 F6 . . . . -179.1(4) no
    O6 S2 C2 F4 . . . . 60.9(5) no
    O5 S2 C2 F4 . . . . -177.0(4) no
    O4 S2 C2 F4 . . . . -57.7(5) no
    O6 S2 C2 F5 . . . . -179.8(4) no
    O5 S2 C2 F5 . . . . -57.7(5) no
    O4 S2 C2 F5 . . . . 61.6(5) no
    Au2 Au1 P3 C321 . . . . 119.99(19) no
    Au2 Au1 P3 C311 . . . . -121.21(18) no
    Au2 Au1 P3 C21 . . . . -3.91(19) no
    Au1 Au2 P4 C421 . . . . -48.35(18) no
    Au1 Au2 P4 C411 . . . . -172.49(19) no
    Au1 Au2 P4 C22 . . . . 73.23(19) no
    C121 P1 C11 C12 . . . . -55.4(4) no
    C111 P1 C11 C12 . . . . -168.2(4) no
    Au1 P1 C11 C12 . . . . 73.1(4) no
    P1 C11 C12 P2 . . . . -56.9(5) no
    C221 P2 C12 C11 . . . . 94.4(4) no
    C211 P2 C12 C11 . . . . -151.8(4) no
    Au2 P2 C12 C11 . . . . -29.0(4) no
    C321 P3 C21 C22 . . . . -58.8(4) no
    C311 P3 C21 C22 . . . . -173.5(4) no
    Au1 P3 C21 C22 . . . . 66.8(4) no
    P3 C21 C22 P4 . . . . -51.2(5) no
    C421 P4 C22 C21 . . . . 91.8(4) no
    C411 P4 C22 C21 . . . . -153.6(4) no
    Au2 P4 C22 C21 . . . . -33.0(4) no
    C121 P1 C111 C112 . . . . -112.8(5) no
    C11 P1 C111 C112 . . . . -0.3(5) no
    Au1 P1 C111 C112 . . . . 124.0(4) no
    C121 P1 C111 C116 . . . . 69.1(5) no
    C11 P1 C111 C116 . . . . -178.5(4) no
    Au1 P1 C111 C116 . . . . -54.2(4) no
    C116 C111 C112 C113 . . . . -0.3(8) no
    P1 C111 C112 C113 . . . . -178.4(4) no
    C111 C112 C113 C114 . . . . 1.3(8) no
    C112 C113 C114 C115 . . . . -2.6(9) no
    C113 C114 C115 C116 . . . . 2.8(9) no
    C114 C115 C116 C111 . . . . -1.8(8) no
    C112 C111 C116 C115 . . . . 0.5(8) no
    P1 C111 C116 C115 . . . . 178.7(4) no
    C111 P1 C121 C122 . . . . -106.2(4) no
    C11 P1 C121 C122 . . . . 142.1(4) no
    Au1 P1 C121 C122 . . . . 12.6(5) no
    C111 P1 C121 C126 . . . . 74.7(5) no
    C11 P1 C121 C126 . . . . -37.1(5) no
    Au1 P1 C121 C126 . . . . -166.5(4) no
    C126 C121 C122 C123 . . . . 0.8(8) no
    P1 C121 C122 C123 . . . . -178.3(4) no
    C121 C122 C123 C124 . . . . -0.2(9) no
    C122 C123 C124 C125 . . . . -0.4(9) no
    C123 C124 C125 C126 . . . . 0.3(9) no
    C124 C125 C126 C121 . . . . 0.3(8) no
    C122 C121 C126 C125 . . . . -0.9(8) no
    P1 C121 C126 C125 . . . . 178.3(4) no
    C221 P2 C211 C216 . . . . 108.1(4) no
    C12 P2 C211 C216 . . . . -5.8(5) no
    Au2 P2 C211 C216 . . . . -127.2(4) no
    C221 P2 C211 C212 . . . . -75.2(4) no
    C12 P2 C211 C212 . . . . 171.0(4) no
    Au2 P2 C211 C212 . . . . 49.6(4) no
    C216 C211 C212 C213 . . . . -2.3(7) no
    P2 C211 C212 C213 . . . . -179.2(4) no
    C211 C212 C213 C214 . . . . 2.0(8) no
    C212 C213 C214 C215 . . . . -1.4(8) no
    C213 C214 C215 C216 . . . . 1.0(8) no
    C214 C215 C216 C211 . . . . -1.3(8) no
    C212 C211 C216 C215 . . . . 1.9(7) no
    P2 C211 C216 C215 . . . . 178.6(4) no
    C211 P2 C221 C226 . . . . -70.3(5) no
    C12 P2 C221 C226 . . . . 43.1(5) no
    Au2 P2 C221 C226 . . . . 165.1(4) no
    C211 P2 C221 C222 . . . . 109.6(4) no
    C12 P2 C221 C222 . . . . -136.9(4) no
    Au2 P2 C221 C222 . . . . -15.0(5) no
    C226 C221 C222 C223 . . . . -1.1(8) no
    P2 C221 C222 C223 . . . . 179.0(4) no
    C221 C222 C223 C224 . . . . 0.3(8) no
    C222 C223 C224 C225 . . . . 0.2(8) no
    C223 C224 C225 C226 . . . . 0.1(8) no
    C224 C225 C226 C221 . . . . -0.8(8) no
    C222 C221 C226 C225 . . . . 1.4(8) no
    P2 C221 C226 C225 . . . . -178.7(4) no
    C321 P3 C311 C312 . . . . -102.9(5) no
    C21 P3 C311 C312 . . . . 11.5(5) no
    Au1 P3 C311 C312 . . . . 136.3(4) no
    C321 P3 C311 C316 . . . . 77.4(5) no
    C21 P3 C311 C316 . . . . -168.2(4) no
    Au1 P3 C311 C316 . . . . -43.4(5) no
    C316 C311 C312 C313 . . . . -2.1(8) no
    P3 C311 C312 C313 . . . . 178.2(4) no
    C311 C312 C313 C314 . . . . 0.8(8) no
    C312 C313 C314 C315 . . . . 0.6(9) no
    C313 C314 C315 C316 . . . . -0.6(9) no
    C314 C315 C316 C311 . . . . -0.7(9) no
    C312 C311 C316 C315 . . . . 2.1(8) no
    P3 C311 C316 C315 . . . . -178.2(4) no
    C311 P3 C321 C326 . . . . -89.9(5) no
    C21 P3 C321 C326 . . . . 158.0(4) no
    Au1 P3 C321 C326 . . . . 29.3(5) no
    C311 P3 C321 C322 . . . . 91.9(5) no
    C21 P3 C321 C322 . . . . -20.2(5) no
    Au1 P3 C321 C322 . . . . -149.0(4) no
    C326 C321 C322 C323 . . . . -0.1(8) no
    P3 C321 C322 C323 . . . . 178.2(4) no
    C321 C322 C323 C324 . . . . 1.5(8) no
    C322 C323 C324 C325 . . . . -1.5(9) no
    C323 C324 C325 C326 . . . . 0.0(9) no
    C322 C321 C326 C325 . . . . -1.4(8) no
    P3 C321 C326 C325 . . . . -179.7(4) no
    C324 C325 C326 C321 . . . . 1.4(9) no
    C421 P4 C411 C412 . . . . -163.5(4) no
    C22 P4 C411 C412 . . . . 83.2(5) no
    Au2 P4 C411 C412 . . . . -37.0(5) no
    C421 P4 C411 C416 . . . . 18.7(5) no
    C22 P4 C411 C416 . . . . -94.7(5) no
    Au2 P4 C411 C416 . . . . 145.1(4) no
    C416 C411 C412 C413 . . . . 0.3(8) no
    P4 C411 C412 C413 . . . . -177.6(4) no
    C411 C412 C413 C414 . . . . -0.8(9) no
    C412 C413 C414 C415 . . . . 1.0(9) no
    C413 C414 C415 C416 . . . . -0.6(9) no
    C412 C411 C416 C415 . . . . 0.0(8) no
    P4 C411 C416 C415 . . . . 177.8(4) no
    C414 C415 C416 C411 . . . . 0.1(9) no
    C411 P4 C421 C422 . . . . 107.3(4) no
    C22 P4 C421 C422 . . . . -142.9(4) no
    Au2 P4 C421 C422 . . . . -18.8(5) no
    C411 P4 C421 C426 . . . . -75.3(5) no
    C22 P4 C421 C426 . . . . 34.5(5) no
    Au2 P4 C421 C426 . . . . 158.6(4) no
    C426 C421 C422 C423 . . . . -0.3(8) no
    P4 C421 C422 C423 . . . . 177.1(4) no
    C421 C422 C423 C424 . . . . -1.4(8) no
    C422 C423 C424 C425 . . . . 2.8(9) no
    C423 C424 C425 C426 . . . . -2.5(9) no
    C424 C425 C426 C421 . . . . 0.7(8) no
    C422 C421 C426 C425 . . . . 0.7(8) no
    P4 C421 C426 C425 . . . . -176.7(4) no
loop_
    _geom_hbond_atom_site_label_D
    _geom_hbond_atom_site_label_H
    _geom_hbond_atom_site_label_A
    _geom_hbond_site_symmetry_A
    _geom_hbond_distance_DH
    _geom_hbond_distance_HA
    _geom_hbond_distance_DA
    _geom_hbond_angle_DHA
    _geom_hbond_publ_flag
    C212 H212 O1 4_566 0.95 2.45 3.387(7) 170.5 yes
    C21 H21B O1 4_566 0.99 2.34 3.268(7) 154.9 yes
    C11 H11B O4 4_565 0.99 2.36 3.301(7) 157.8 yes
data_global
_journal_data_validation_number     ?
_journal_date_recd_electronic     2009-04-09
_journal_date_accepted     2009-07-01
_journal_name_full     'Acta Crystallographica, Section E'
_journal_year     2009
_journal_volume     65
_journal_issue      8
_journal_page_first     m914
_journal_page_last     m914
_journal_paper_category     QM
_journal_coeditor_code     IM2111
_publ_contact_author_name     'Raubenheimer, Helgard G.'
_publ_contact_author_address
;Department of Chemistry and Polymer Science,
 University of Stellenbosch,
 Private Bag X1, Matieland, 7602,
 South Africa
;
_publ_contact_author_email     hgr@sun.ac.za
_publ_contact_author_fax     27(21)808x3849
_publ_contact_author_phone     27(21)808x3850
_publ_section_title
;\
Bis[\m-1,2-bis(diphenylphosphino)ethane-\k^2^<i>P</i>:<i>P</i>']digold(I)\
(<i>Au</i>---<i>Au</i>) bis(trifluoromethanesulfonate) acetonitrile
disolvate
;
loop_
    _publ_author_name
    _publ_author_address
    'Christoph E. Strasser'
;Department of Chemistry and Polymer Science,
 University of Stellenbosch,
 Private Bag X1, Matieland, 7602,
 South Africa
;
    'Stephanie Cronje'
;Department of Chemistry and Polymer Science,
 University of Stellenbosch,
 Private Bag X1, Matieland, 7602,
 South Africa
;
    'Helgard G. Raubenheimer'
;Department of Chemistry and Polymer Science,
 University of Stellenbosch,
 Private Bag X1, Matieland, 7602,
 South Africa
;
