# Supplementary material for: Bis[μ-1,2-bis­(diphenyl­phosphino)ethane-κ2 P:P′]digold(I)(Au—Au) bis­(trifluoro­methane­sulfonate) acetonitrile disolvate
Source: Acta Crystallogr Sect E Struct Rep Online. 2009 Jul 11;65(Pt 8):m914. doi: 10.1107/S1600536809025513 (PMC2977105; doi:10.1107/S1600536809025513)
Supplement: Supplementary file 2 [file e-65-0m914-Isup2.hkl]

# 
# h,k,l, Fc-squared, Fo-squared, sigma(Fo-squared) and status flag 
# 
data_I
_shelx_title 'I in P2(1)/c' 
_shelx_refln_list_code          4 
_shelx_F_calc_maximum      650.11 
_exptl_crystal_F_000      3072.00 
_reflns_d_resolution_high  0.7519 
 
loop_ 
 _symmetry_equiv_pos_as_xyz 
 'x, y, z' 
 '-x, y+1/2, -z+1/2' 
 '-x, -y, -z' 
 'x, -y-1/2, z-1/2' 
 
_cell_length_a    11.7888 
_cell_length_b    36.9980 
_cell_length_c    14.3767 
_cell_angle_alpha  90.000 
_cell_angle_beta  113.011 
_cell_angle_gamma  90.000 
 
_shelx_F_squared_multiplier     1.000 
 
loop_ 
 _refln_index_h 
 _refln_index_k 
 _refln_index_l 
 _refln_F_squared_calc 
 _refln_F_squared_meas 
 _refln_F_squared_sigma 
 _refln_observed_status 
   1   0   0   422639.97   499195.69  13258.41 o 
   2   0   0    92143.25    98648.92   2501.87 o 
   3   0   0   111232.32   124280.52   3168.96 o 
   4   0   0   141260.45   157958.97   4025.38 o 
   5   0   0   134421.45   139855.31   3620.75 o 
   6   0   0   145372.00   154743.59   3345.05 o 
   7   0   0      350.68      136.68    211.99 o 
   8   0   0    11479.60    11108.27   1234.53 o 
   9   0   0    50653.42    51987.86   1824.86 o 
  10   0   0     2080.34     1601.99    811.24 o 
  11   0   0     1138.90      479.37    711.37 o 
  12   0   0     1245.34      497.81    659.13 o 
  13   0   0      657.74      571.55    743.12 o 
   1   1   0     6982.28     7705.94    202.64 o 
   2   1   0    12742.03    13455.04    293.92 o 
   3   1   0    56348.31    60680.61   1030.35 o 
   4   1   0    25858.29    26646.94    572.06 o 
   5   1   0    42979.38    45411.80    850.46 o 
   6   1   0     9846.62     9862.23    310.90 o 
   7   1   0     1281.77     1609.75    157.42 o 
   8   1   0    31512.62    32574.46    898.13 o 
   9   1   0    57381.45    59033.18   1424.49 o 
  10   1   0    68875.03    59846.51   2603.23 o 
  11   1   0    14762.41    13981.88   1083.92 o 
  12   1   0      623.22      866.63    523.29 o 
  13   1   0     6473.39     6315.24    882.66 o 
   1   2   0     1387.94     1000.07     72.11 o 
   2   2   0      106.97      -46.90     46.90 o 
   3   2   0      269.85      308.24     73.35 o 
   4   2   0    46433.73    52037.92    925.25 o 
   5   2   0    14704.85    16141.61    390.50 o 
   6   2   0      686.66      847.05    125.07 o 
   7   2   0      895.13     1105.66    144.00 o 
   8   2   0     5066.65     4877.35    410.39 o 
   9   2   0     2046.55     2143.76    456.64 o 
  10   2   0     1474.54     1799.24    404.18 o 
  11   2   0       62.36      148.15    456.28 o 
  12   2   0     1876.45     2312.68    636.12 o 
  13   2   0     1390.39     1148.26    611.40 o 
   1   3   0     1991.99     2196.88    154.94 o 
   2   3   0      488.13      432.22     56.90 o 
   3   3   0    77935.95    89505.89   1478.61 o 
   4   3   0    79835.45    86172.43   1454.94 o 
   5   3   0    12089.05    12268.23    330.86 o 
   6   3   0      818.50     1052.47    129.35 o 
   7   3   0      554.81      799.09    174.35 o 
   8   3   0    19740.06    17380.98    696.11 o 
   9   3   0    31607.45    30655.49   1126.38 o 
  10   3   0    44513.73    40857.46   1817.96 o 
  11   3   0    10707.78     9900.40    960.16 o 
  12   3   0      984.37     1395.17    549.52 o 
  13   3   0     9838.08     8582.05    980.39 o 
   0   4   0   339591.84   418893.84  14584.36 o 
   1   4   0   125134.88   148979.78   2360.31 o 
   2   4   0   174842.64   201866.70   3198.86 o 
   3   4   0    82067.38    90362.41   1474.25 o 
   4   4   0   169697.36   192698.86   3106.08 o 
   5   4   0    93804.38    94507.07   1614.08 o 
   6   4   0    25698.53    25252.71    557.15 o 
   7   4   0     3572.74     3968.73    279.87 o 
   8   4   0     5697.40     5605.69    429.50 o 
   9   4   0    22202.21    21787.87   1458.08 o 
  10   4   0    10069.52     9525.96   1123.38 o 
  11   4   0     3219.44     3299.47    808.93 o 
  12   4   0     1530.62     2059.27    828.65 o 
  13   4   0       61.82       91.88    495.67 o 
   1   5   0      993.24     1112.89    145.70 o 
   2   5   0    13394.09    14277.97    297.57 o 
   3   5   0     3492.56     3923.11    270.78 o 
   4   5   0     7406.71     7489.91    200.40 o 
   5   5   0    32408.56    32129.97    934.67 o 
   6   5   0    58721.77    62302.69   1152.66 o 
   7   5   0     3455.82     3234.15    259.74 o 
   8   5   0    16066.04    16674.88   1070.75 o 
   9   5   0    22826.84    21857.00   1078.40 o 
  10   5   0    54625.88    53122.87   1950.84 o 
  11   5   0    31889.84    29077.67   1586.88 o 
  12   5   0      440.63       94.95    703.94 o 
  13   5   0    10735.12    10660.43   1078.40 o 
   0   6   0    11707.49    13216.93    619.70 o 
   1   6   0     1754.01     2075.52    137.86 o 
   2   6   0    41952.31    46120.20    911.41 o 
   3   6   0     1290.49     1071.23    115.25 o 
   4   6   0    17544.77    17972.91    444.61 o 
   5   6   0     3009.43     2893.70    147.03 o 
   6   6   0     4324.34     4594.30    180.60 o 
   7   6   0      238.48      159.55    153.46 o 
   8   6   0     6830.61     6460.33    442.27 o 
   9   6   0       50.45       60.16    310.12 o 
  10   6   0     4688.97     5117.19    756.69 o 
  11   6   0      354.40      415.07    345.77 o 
  12   6   0     1411.42     1250.29    536.62 o 
  13   6   0       56.41      196.54    501.94 o 
   1   7   0    14487.84    16152.72    384.14 o 
   2   7   0     6409.68     6212.69    178.53 o 
   3   7   0     3755.73     3703.43    151.89 o 
   4   7   0    16328.55    16012.36    369.84 o 
   5   7   0     6822.08     7462.35    276.24 o 
   6   7   0     2165.96     1938.06    152.27 o 
   7   7   0       78.27      -39.31    145.74 o 
   8   7   0      392.25      691.20    236.68 o 
   9   7   0    11230.53    11652.41    816.20 o 
  10   7   0     6883.89     8168.12    757.46 o 
  11   7   0     2464.84     3369.27    578.91 o 
  12   7   0      137.31     -369.64    454.46 o 
  13   7   0     5051.41     4845.84    792.56 o 
   0   8   0     7431.70     9643.18    557.21 o 
   1   8   0    19752.39    18580.77    434.90 o 
   2   8   0     1239.56     1429.36    178.15 o 
   3   8   0    15922.20    16202.42    356.57 o 
   4   8   0    90410.26    96528.92   1630.88 o 
   5   8   0   121853.50   126702.19   2367.89 o 
   6   8   0    23893.19    23707.58    578.56 o 
   7   8   0     3310.03     3303.12    266.13 o 
   8   8   0     9431.13     8527.74    508.62 o 
   9   8   0    13285.91    14371.55    884.98 o 
  10   8   0    10151.94    10195.02    838.30 o 
  11   8   0     1254.15     1485.87    483.20 o 
  12   8   0      793.77      851.28    521.34 o 
  13   8   0       13.67      547.17    531.67 o 
   1   9   0      702.22      856.31    116.00 o 
   2   9   0    57569.16    64046.43   1250.95 o 
   3   9   0     3320.37     3222.53    193.51 o 
   4   9   0    25720.83    26745.15    548.09 o 
   5   9   0    87694.92    90564.82   1565.61 o 
   6   9   0    87090.20    87404.01   1718.12 o 
   7   9   0    21098.55    20618.91    909.71 o 
   8   9   0     9384.80     8817.55    526.59 o 
   9   9   0    49635.70    46919.12   1749.99 o 
  10   9   0    47960.50    48333.55   1849.89 o 
  11   9   0    17276.35    16976.83   1445.02 o 
  12   9   0       86.18     -123.30    476.26 o 
  13   9   0    12037.45    12548.08   1167.22 o 
   0  10   0    44792.04    49513.18   1991.22 o 
   1  10   0     3091.37     3499.55    185.70 o 
   2  10   0      151.31      260.44    100.03 o 
   3  10   0    11246.56    11021.63    370.72 o 
   4  10   0    22676.36    22799.93    485.45 o 
   5  10   0    30053.72    28274.66    593.93 o 
   6  10   0      339.24       87.71     95.53 o 
   7  10   0     6967.52     6818.66    447.83 o 
   8  10   0    26151.17    25356.47    889.69 o 
   9  10   0    16023.41    14502.38    920.65 o 
  10  10   0      170.26      220.81    356.65 o 
  11  10   0      810.19      211.89    746.71 o 
  12  10   0      129.31       38.35    847.86 o 
  13  10   0      672.94      471.20    548.40 o 
   1  11   0    27147.26    31211.24    788.59 o 
   2  11   0    16128.45    16388.07    439.15 o 
   3  11   0    16687.50    17132.11    598.10 o 
   4  11   0      800.35      801.87    113.30 o 
   5  11   0     6889.07     6673.85    327.01 o 
   6  11   0     1901.14     1894.74    272.12 o 
   7  11   0     2212.40     2557.24    399.83 o 
   8  11   0      139.21      379.38    237.60 o 
   9  11   0     5874.22     6478.71    791.01 o 
  10  11   0     1598.40     1285.45    453.27 o 
  11  11   0     6203.99     6562.08   1055.02 o 
  12  11   0     2440.16     1521.09    530.17 o 
  13  11   0      438.53       -1.49    479.70 o 
   0  12   0    78279.64    91633.54   3490.27 o 
   1  12   0   112743.35   130531.80   2786.96 o 
   2  12   0     8108.14     9020.68    313.42 o 
   3  12   0    10226.83     9906.08    339.88 o 
   4  12   0    82308.45    82517.70   1433.66 o 
   5  12   0   122029.52   128398.45   2166.16 o 
   6  12   0    33943.28    32823.23   1725.04 o 
   7  12   0     5799.70     6133.82    940.81 o 
   8  12   0     2400.29     2921.51    403.37 o 
   9  12   0      454.91      710.31    386.37 o 
  10  12   0    11038.38    11510.41   1006.62 o 
  11  12   0     3157.75     1941.84    579.24 o 
  12  12   0     2920.22     2429.93    589.21 o 
  13  12   0      376.17      776.41    769.75 o 
   1  13   0     5280.89     6459.65    404.38 o 
   2  13   0     4392.21     4413.94    239.81 o 
   3  13   0     4723.87     5241.30    275.14 o 
   4  13   0    34299.39    36268.53    842.15 o 
   5  13   0    54640.49    55604.88   1035.09 o 
   6  13   0    50544.78    49537.63   1784.60 o 
   7  13   0      718.73      537.71    236.90 o 
   8  13   0    12963.90    13668.22    867.14 o 
   9  13   0    49042.53    45357.18   1852.43 o 
  10  13   0    42003.91    40829.01   1700.01 o 
  11  13   0     8698.08    10601.97   1053.48 o 
  12  13   0     1863.07     2468.45    603.72 o 
  13  13   0    17811.57    21109.09   2091.09 o 
   0  14   0    44729.53    47325.29   1999.42 o 
   1  14   0    22125.40    23265.89    668.14 o 
   2  14   0    13167.79    13682.64    531.84 o 
   3  14   0    38539.20    40401.60    930.82 o 
   4  14   0    54973.32    57625.66   1228.13 o 
   5  14   0    45600.48    47442.98   1066.29 o 
   6  14   0     3618.69     3427.93    361.12 o 
   7  14   0     4196.60     4301.12    408.10 o 
   8  14   0    41822.71    41145.18   1596.37 o 
   9  14   0    20611.42    21930.20   1541.81 o 
  10  14   0     9405.37     9382.68    861.39 o 
  11  14   0      133.74      553.84    423.46 o 
  12  14   0      392.56      505.00    596.39 o 
  13  14   0     2997.48     2307.21    992.54 o 
   1  15   0     4115.28     4557.00    282.25 o 
   2  15   0    16261.50    17169.42    497.69 o 
   3  15   0     6418.92     6794.54    315.22 o 
   4  15   0     2424.36     2369.52    218.70 o 
   5  15   0      999.88     1055.23    223.97 o 
   6  15   0      294.68      192.42    233.06 o 
   7  15   0     4942.66     5166.28    524.08 o 
   8  15   0     3163.69     3321.29    412.84 o 
   9  15   0     4876.52     5062.82    478.85 o 
  10  15   0     1849.46     1893.92    713.16 o 
  11  15   0      109.16     -401.27    401.27 o 
  12  15   0      187.78      606.36    442.33 o 
  13  15   0       33.73      862.04    499.82 o 
   0  16   0   204021.81   240023.53   8721.32 o 
   1  16   0   129565.26   151708.78   3267.12 o 
   2  16   0    12418.08    12533.62    439.17 o 
   3  16   0    28307.94    29312.20    738.34 o 
   4  16   0    37406.61    36761.73    887.15 o 
   5  16   0    99109.02   101595.85   2037.25 o 
   6  16   0    66691.38    66353.91   1730.48 o 
   7  16   0    15902.73    14764.15   1229.11 o 
   8  16   0       44.34      225.13    240.27 o 
   9  16   0     1701.81     2012.64    597.16 o 
  10  16   0     4211.87     5099.61    991.77 o 
  11  16   0      884.74     1284.59    509.28 o 
  12  16   0     2726.72     3410.22    767.45 o 
  13  16   0      213.26       -1.92    480.49 o 
   1  17   0     1716.62     2594.53    420.47 o 
   2  17   0     1561.88     1837.15    199.99 o 
   3  17   0     7747.16     8238.88    359.52 o 
   4  17   0    31297.69    32030.39    807.83 o 
   5  17   0    36972.77    36746.47    907.91 o 
   6  17   0    17115.75    15666.19    674.15 o 
   7  17   0     1022.52      903.36    276.08 o 
   8  17   0    14846.60    16073.16   1673.94 o 
   9  17   0    69019.91    66272.41   1856.73 o 
  10  17   0    56350.92    55037.18   2109.52 o 
  11  17   0    22610.24    22426.18   1289.50 o 
  12  17   0       22.20      -70.99    419.28 o 
  13  17   0    12136.41    12856.38   1527.22 o 
   0  18   0    59358.47    64255.79   2710.78 o 
   1  18   0   122542.99   133911.48   2937.74 o 
   2  18   0    11179.99    12958.78    638.93 o 
   3  18   0     1793.84     1669.14    210.18 o 
   4  18   0    54251.73    58038.17   1563.00 o 
   5  18   0    41663.81    38620.28   1249.89 o 
   6  18   0     5695.21     5908.15    505.20 o 
   7  18   0     2256.42     1653.36    319.63 o 
   8  18   0     7244.94     6354.25    529.28 o 
   9  18   0     6481.35     6751.53    579.21 o 
  10  18   0     3830.54     4355.75    677.57 o 
  11  18   0     2095.38     2822.61    606.15 o 
  12  18   0     3078.02     3968.34    686.28 o 
  13  18   0      526.27      381.04    667.33 o 
   2  19   0    16194.42    15704.65    574.62 o 
   3  19   0    16793.28    18154.66    637.28 o 
   4  19   0     7716.09     7289.98    471.99 o 
   5  19   0      171.99      307.77    161.72 o 
   6  19   0     9524.22     9106.05    874.36 o 
   7  19   0    11044.91    10796.01    628.46 o 
   8  19   0     6498.08     6572.74    669.21 o 
   9  19   0      952.09      784.61    317.80 o 
  10  19   0      890.27      343.87    440.66 o 
  11  19   0     2017.64     1803.64    555.06 o 
  12  19   0     2385.55     2931.93    743.38 o 
  13  19   0      172.62     -109.09    577.19 o 
   0  20   0   125139.53   138633.11   5337.58 o 
   1  20   0    44116.14    46047.96   1021.61 o 
   2  20   0    21430.28    22404.36    726.44 o 
   3  20   0    15746.24    15554.49    522.17 o 
   4  20   0    15764.32    15860.38    540.56 o 
   5  20   0    49433.11    47469.20   1131.69 o 
   6  20   0    26426.34    24778.17   1458.12 o 
   7  20   0     1964.94     1947.36    345.15 o 
   8  20   0     4095.41     3537.51    567.87 o 
   9  20   0     9785.91     9724.70    679.91 o 
  10  20   0     8223.22     9436.36   2882.10 o 
  11  20   0     6410.39     6451.35   1524.91 o 
  12  20   0     1654.77     1453.37    574.16 o 
  13  20   0     1070.82     2552.02    815.34 o 
   1  21   0     2481.53     3724.47    289.77 o 
   2  21   0     2416.17     2984.23    227.55 o 
   3  21   0     3735.94     3272.24    280.22 o 
   4  21   0    18913.03    18059.09   1104.54 o 
   5  21   0    40573.48    38799.08    987.55 o 
   6  21   0    11166.96    11544.38    639.12 o 
   7  21   0      263.85      721.35    274.16 o 
   8  21   0    21924.73    22062.35    927.83 o 
   9  21   0    46523.69    48997.08   1556.72 o 
  10  21   0    54026.69    50445.58   2276.23 o 
  11  21   0    28399.55    26702.29   1439.78 o 
  12  21   0      447.98      451.65    578.47 o 
   0  22   0    99476.26   115712.05   4605.72 o 
   1  22   0    98900.77   107716.99   2121.03 o 
   2  22   0     5291.46     5214.47    290.81 o 
   3  22   0     5806.46     5538.81    277.46 o 
   4  22   0    28687.31    26944.57    973.99 o 
   5  22   0    28157.41    28204.94    806.53 o 
   6  22   0     6633.14     6303.96    508.78 o 
   7  22   0      285.48      325.69    272.21 o 
   8  22   0     8292.43     7079.21    594.51 o 
   9  22   0     5062.38     4252.10    520.61 o 
  10  22   0       87.56     -201.27    441.21 o 
  11  22   0     2557.53     3185.14    645.56 o 
  12  22   0     4436.09     5091.77    757.72 o 
   2  23   0    14796.26    15850.46    509.60 o 
   3  23   0    22063.60    19370.66    705.54 o 
   4  23   0     2888.46     2658.70    272.17 o 
   5  23   0     7056.99     6660.73    400.51 o 
   6  23   0    13467.24    13049.70    698.81 o 
   7  23   0     5614.82     5831.21    525.29 o 
   8  23   0      109.85      -50.13    273.18 o 
   9  23   0     1271.67      804.32    541.71 o 
  10  23   0     1225.80     1302.65    533.42 o 
  11  23   0     1362.88     1002.18    517.74 o 
  12  23   0       23.32      495.03    460.68 o 
   0  24   0    56481.67    54586.49   2514.63 o 
   1  24   0     4322.06     4396.33    297.03 o 
   2  24   0    13740.22    14870.60    494.81 o 
   3  24   0     2780.46     3269.59    336.17 o 
   4  24   0     2854.01     2545.52    282.06 o 
   5  24   0     2153.70     2251.94    275.52 o 
   6  24   0    12969.32    11703.98    674.54 o 
   7  24   0      567.73      488.18    391.38 o 
   8  24   0       70.49      215.02    282.12 o 
   9  24   0    11477.26    11395.69    768.00 o 
  10  24   0     7800.79     8183.25   1134.91 o 
  11  24   0    13820.03    13606.39   1127.88 o 
  12  24   0     6973.60     7803.04   1252.71 o 
   1  25   0     1352.59     1815.53    219.26 o 
   2  25   0      205.41      270.24    152.18 o 
   3  25   0     8398.77     8390.94    502.21 o 
   4  25   0     8399.43     8975.88    464.73 o 
   5  25   0    47615.91    48591.96   1545.05 o 
   6  25   0     5035.76     4784.63    487.59 o 
   7  25   0     1784.47     2106.29    380.17 o 
   8  25   0     4756.14     4393.61    587.98 o 
   9  25   0    27938.29    27375.76   1112.11 o 
  10  25   0    27952.95    27924.85   1469.61 o 
  11  25   0    17089.49    17789.55   1287.83 o 
  12  25   0        0.97      682.69    625.33 o 
   1  26   0    29854.02    30411.86    805.88 o 
   2  26   0      692.93      598.73    174.30 o 
   3  26   0    30118.52    31032.67   1000.22 o 
   4  26   0    76518.44    78069.46   1846.62 o 
   5  26   0    75186.91    74499.95   2007.63 o 
   6  26   0    13085.99    14845.27   1306.30 o 
   7  26   0     6373.33     5527.65    538.29 o 
   8  26   0     7254.76     8092.57    656.07 o 
   9  26   0    13141.70    14083.31   1691.88 o 
  10  26   0      925.21     2010.96    582.90 o 
  11  26   0      820.84     1837.87    555.51 o 
   1  27   0     8485.90    10101.10    649.64 o 
   2  27   0     7247.64     7199.23    384.43 o 
   3  27   0     4970.52     5316.98    434.68 o 
   4  27   0      343.92      679.72    244.01 o 
   5  27   0     6586.17     7525.28    577.40 o 
   6  27   0     7717.35     7995.00    612.74 o 
   7  27   0     5071.51     4990.38    519.67 o 
   8  27   0       39.63      133.81    284.12 o 
   9  27   0     4603.54     4372.49    646.98 o 
  10  27   0     1218.14     1489.41    542.97 o 
  11  27   0      278.35      318.72    461.46 o 
   1  28   0     9022.29     9396.68    523.96 o 
   2  28   0     6064.57     7198.42    487.21 o 
   3  28   0      281.02      516.80    266.40 o 
   4  28   0     2275.00     2255.62    332.03 o 
   5  28   0     7776.14     7851.41    605.09 o 
   6  28   0    13062.82    12093.46   1051.70 o 
   7  28   0    10458.46     8515.92    662.43 o 
   8  28   0     2448.11     2896.62    461.40 o 
   9  28   0      170.91      620.37    351.89 o 
  10  28   0      785.49      677.15    395.48 o 
  11  28   0     4189.72     4366.21    976.40 o 
   1  29   0     4623.37     4532.49    337.38 o 
   2  29   0     4349.13     4856.94    652.88 o 
   3  29   0     5886.78     6423.14    490.21 o 
   4  29   0    23915.95    23181.92   1485.34 o 
   5  29   0    39190.49    37280.77   1273.51 o 
   6  29   0    13575.70    12441.44   1320.70 o 
   7  29   0     1422.73     1424.40    356.49 o 
   8  29   0    13046.56    11942.77    801.88 o 
   9  29   0    32720.80    29965.84   1223.82 o 
  10  29   0    18423.51    18317.21   1927.76 o 
   1  30   0    43587.73    45392.22   1119.76 o 
   2  30   0     5653.76     6829.48    562.17 o 
   3  30   0    26558.78    25886.72    931.43 o 
   4  30   0    87943.50    85894.98   2204.25 o 
   5  30   0    68667.72    69290.39   2386.51 o 
   6  30   0    22854.95    21429.64   1146.91 o 
   7  30   0     1927.85     2032.43    399.57 o 
   8  30   0    13433.64    13915.05    875.51 o 
   9  30   0    10933.13    10508.24    803.40 o 
  10  30   0     5093.44     5018.09    743.58 o 
   1  31   0     8470.52     9375.00    468.62 o 
   2  31   0    34564.56    30588.45   1038.12 o 
   3  31   0    10283.23    10613.42    619.29 o 
   4  31   0     1199.80     1508.31    350.56 o 
   5  31   0     6539.66     6639.55    722.42 o 
   6  31   0    16350.55    17172.89    906.96 o 
   7  31   0     7098.65     7277.92    653.73 o 
   8  31   0      191.64      436.06    340.05 o 
   9  31   0     2312.48     1640.19    419.47 o 
  10  31   0     4904.96     5704.73    644.08 o 
   0  32   0     3900.88     3620.35    730.83 o 
   1  32   0    11818.93    12436.71    902.03 o 
   2  32   0     4114.61     4666.02    451.20 o 
   3  32   0     6250.30     6791.04    530.31 o 
   4  32   0     2544.60     2622.36    386.66 o 
   5  32   0    24473.51    23621.65   1904.41 o 
   6  32   0    15180.87    15871.31    889.56 o 
   7  32   0    25133.98    23887.86   1063.07 o 
   8  32   0     9607.06    10133.12   1088.55 o 
   9  32   0     8957.77     9747.60    793.53 o 
  10  32   0      152.09     1127.50    402.15 o 
   1  33   0     4170.19     5160.36    496.38 o 
   2  33   0    25886.58    25080.42    943.03 o 
   3  33   0    18878.02    18187.56    811.25 o 
   4  33   0    11834.10    10708.38    667.50 o 
   5  33   0     8384.44     8132.52    797.95 o 
   6  33   0     6331.29     7403.74    789.63 o 
   7  33   0     2484.99     2862.54    491.28 o 
   8  33   0    15229.28    16367.47    970.58 o 
   9  33   0    29024.51    30897.98   1298.16 o 
  10  33   0    12037.67    13591.82   1584.07 o 
   0  34   0    73679.89    69904.75   3331.51 o 
   1  34   0    53188.07    52365.27   1527.49 o 
   2  34   0     6859.86     7791.88    567.08 o 
   3  34   0     1659.45     1596.46    336.56 o 
   4  34   0    26373.71    24991.32    981.80 o 
   5  34   0    29593.50    28369.18   1685.47 o 
   6  34   0    15023.74    14320.93   1058.86 o 
   7  34   0      665.27      897.51    391.93 o 
   8  34   0     4809.67     4504.85    569.58 o 
   9  34   0     6194.07     6438.93    680.90 o 
  10  34   0     2035.30     2544.85    824.55 o 
   1  35   0    17699.24    18073.44   1220.58 o 
   2  35   0    26609.48    25093.57   1094.51 o 
   3  35   0    12383.12    11930.26    707.89 o 
   4  35   0      100.70      426.94    355.21 o 
   5  35   0     9154.96     9203.17    870.65 o 
   6  35   0    14390.33    13351.16   1893.91 o 
   7  35   0     8179.54     8020.67    865.67 o 
   8  35   0        4.71      214.88    350.41 o 
   9  35   0     5593.59     5101.67    645.86 o 
  10  35   0    19552.12    18997.00   1883.16 o 
   0  36   0       10.09      -11.78    515.73 o 
   1  36   0      912.02     1409.09    326.37 o 
   2  36   0     3266.57     3097.45    669.36 o 
   3  36   0     2318.02     2618.08    555.89 o 
   4  36   0       58.44     -261.84    261.84 o 
   5  36   0     4149.58     4249.58   1652.18 o 
   6  36   0     8225.48     7164.67    797.76 o 
   7  36   0    11703.31    13000.83   1075.43 o 
   8  36   0     5304.79     5709.38    648.43 o 
   9  36   0     1379.42     1499.05    702.66 o 
   1  37   0     6507.62     7324.54    581.08 o 
   2  37   0    10207.17     9964.71    670.13 o 
   3  37   0     9154.66     9680.77    862.79 o 
   4  37   0    10522.08    10866.56    925.38 o 
   5  37   0     2719.51     2472.51    534.16 o 
   6  37   0      293.47      583.84    413.61 o 
   7  37   0     3273.45     4347.12    667.87 o 
   8  37   0    10808.94    11470.95   1069.78 o 
   9  37   0     8978.02     7694.47   1281.39 o 
   0  38   0    60471.87    58202.75   3039.07 o 
   1  38   0    55709.16    56101.02   1666.54 o 
   2  38   0     4042.84     4238.76    499.64 o 
   3  38   0     1252.71     2016.53    395.12 o 
   4  38   0    15707.07    16811.13   1123.30 o 
   5  38   0    19416.59    18734.90   1215.86 o 
   6  38   0     9225.94     9870.70    965.52 o 
   7  38   0     1655.23     1145.07    867.57 o 
   8  38   0      163.01      784.47    461.39 o 
   1  39   0    15278.92    16810.76   1655.51 o 
   2  39   0    24995.93    26146.46   1050.06 o 
   3  39   0     9378.41     9030.87    676.66 o 
   4  39   0      472.02      599.93    458.63 o 
   5  39   0     7753.10     8193.31    878.16 o 
   6  39   0    13980.53    12955.80   1089.14 o 
   7  39   0     3389.44     2967.46    905.22 o 
   8  39   0       15.94      962.83    667.33 o 
   0  40   0     4967.33     3995.25    865.01 o 
   1  40   0     1993.70     3241.83    580.74 o 
   2  40   0      623.23     1212.88    374.12 o 
   3  40   0     2438.05     2459.26    514.35 o 
   4  40   0     1646.72     1657.88    690.88 o 
   5  40   0        5.21      596.79    410.31 o 
   6  40   0     2732.76     3030.44   1273.96 o 
   7  40   0     9219.78     8145.08    935.86 o 
   1  41   0     2560.13     2641.83    538.27 o 
   2  41   0     9362.42     8271.94    662.48 o 
   3  41   0    16750.56    15342.70   1113.91 o 
   4  41   0    10380.50     8247.38    960.02 o 
   5  41   0     1366.41      773.52    444.80 o 
   6  41   0      519.53      323.82    641.72 o 
   7  41   0     3433.25     4508.48    727.61 o 
   0  42   0    32640.95    34148.82   2245.24 o 
   1  42   0    23574.57    22847.46   1248.86 o 
   2  42   0      824.42     1384.86    482.06 o 
   3  42   0     3832.80     5017.13    753.70 o 
   4  42   0    10528.65    10177.34   1536.18 o 
   5  42   0     9110.65     8987.67   1090.36 o 
   6  42   0     6568.24     6668.36    828.08 o 
   1  43   0     5953.95     6072.45    747.06 o 
   2  43   0     7242.77     7199.03    821.09 o 
   3  43   0     2078.08     1910.79    805.09 o 
   4  43   0       21.39      220.51    420.22 o 
   5  43   0     1938.19     2859.50    572.77 o 
   6  43   0     5913.61     5005.20   1034.53 o 
   0  44   0     1229.78     2361.50    785.12 o 
   1  44   0     1299.16     1855.92    519.23 o 
   2  44   0      547.69      891.96    570.27 o 
   3  44   0     5039.85     5870.56    766.74 o 
   4  44   0    10470.20    10211.13    990.73 o 
   5  44   0     2597.02     3533.80    870.13 o 
   1  45   0     3621.11     3275.72    900.61 o 
   2  45   0     7327.36     8458.08    947.21 o 
   3  45   0    19650.83    18740.93   1874.45 o 
   4  45   0     7348.77     8455.91   1119.04 o 
   5  45   0      718.34      205.37    652.47 o 
   0  46   0    22812.82    21852.73   1945.64 o 
   1  46   0    11206.57    12922.92   1090.14 o 
   2  46   0     2020.55     2274.58    903.42 o 
   3  46   0      631.09     1027.36    661.69 o 
   4  46   0     9617.38    11852.58   1459.10 o 
   5  46   0    16837.38    18139.67   1816.58 o 
   1  47   0      259.84      567.42    455.54 o 
   2  47   0      841.12      650.42    490.83 o 
   0  48   0      790.35     1405.33    784.09 o 
   1  48   0      181.61        9.22    597.67 o 
   2  48   0     1835.26     1563.58    780.00 o 
   1  49   0    11462.41    12360.63   1549.75 o 
 -14   1   1    16386.18    18787.72   1408.58 o 
 -13   1   1    15914.55    16078.87   1262.24 o 
 -12   1   1     2503.60     2666.77    596.20 o 
 -11   1   1      986.29     1312.84    529.70 o 
 -10   1   1     6004.62     4674.58    659.10 o 
  -9   1   1     5600.23     5649.01    400.90 o 
  -8   1   1      145.69      262.79    251.15 o 
  -7   1   1       18.46      -70.31    100.83 o 
  -6   1   1     4102.11     4262.39    209.47 o 
  -5   1   1     1001.90     1179.61    156.98 o 
  -4   1   1      516.86      703.08    102.13 o 
  -3   1   1    37536.76    41260.77    924.48 o 
  -2   1   1      293.74      287.25     95.31 o 
  -1   1   1    66305.87    78020.61   1977.84 o 
   0   1   1   145655.45   172177.45   2688.53 o 
   1   1   1    50426.05    57503.60   1064.40 o 
   2   1   1      823.14     1031.05     73.43 o 
   3   1   1    13063.52    14888.45    329.86 o 
   4   1   1    70840.02    75846.51   1302.12 o 
   5   1   1    20791.67    20312.65    459.93 o 
   6   1   1    34471.25    35538.08    762.60 o 
   7   1   1    10409.14     8721.62    930.39 o 
   8   1   1     8263.14     8347.00    464.16 o 
   9   1   1    41689.96    39176.74   1095.74 o 
  10   1   1    42437.82    44096.51   1846.92 o 
  11   1   1     7827.72     7778.18    894.84 o 
  12   1   1     1945.54     2397.21    608.22 o 
  13   1   1     3179.01     4307.64    737.68 o 
 -14   2   1     9745.95    11807.66   1613.51 o 
 -13   2   1    15663.22    15767.82   2450.61 o 
 -12   2   1     2974.09     2608.45    605.34 o 
 -11   2   1     8521.96     8739.56    878.37 o 
 -10   2   1    47229.86    46752.00   1446.77 o 
  -9   2   1   109519.01   106384.76   2607.79 o 
  -8   2   1    39186.82    40166.38    968.34 o 
  -7   2   1      155.82      274.47    113.42 o 
  -6   2   1   107803.74   113211.69   1926.46 o 
  -5   2   1   303888.25   330000.78   6218.72 o 
  -4   2   1   299547.97   326039.66   5158.88 o 
  -3   2   1    98253.02   109781.82   1996.33 o 
  -2   2   1     2038.78     1964.99    230.98 o 
  -1   2   1    67525.34    75584.09   1564.73 o 
   0   2   1   306714.44   358485.91   6372.13 o 
   1   2   1    64380.06    69560.66   1479.33 o 
   2   2   1    52403.59    56462.66   1081.30 o 
   3   2   1    30347.50    32139.32    692.93 o 
   4   2   1    21277.98    22102.59    462.00 o 
   5   2   1    52469.63    54030.79   1141.54 o 
   6   2   1    12718.69    13060.81    359.13 o 
   7   2   1     2922.39     2961.37    326.98 o 
   8   2   1      786.94     1054.28    290.44 o 
   9   2   1      576.94      152.61    287.37 o 
  10   2   1    27602.35    28160.98   1098.00 o 
  11   2   1    12767.83    12425.41   1067.75 o 
  12   2   1     5400.79     4302.28    733.39 o 
  13   2   1     1705.72     2242.16    591.81 o 
 -14   3   1    23776.86    23084.12   1544.53 o 
 -13   3   1    12812.24    12880.94   1146.78 o 
 -12   3   1     1089.71     1284.73    510.55 o 
 -11   3   1     4301.41     4262.45    678.22 o 
 -10   3   1    14441.62    14295.56    749.25 o 
  -9   3   1    14397.36    14423.11    862.45 o 
  -8   3   1    18503.63    18500.48    578.18 o 
  -7   3   1     2186.07     2164.87    175.90 o 
  -6   3   1      159.33       92.76     99.81 o 
  -5   3   1    16077.01    17608.52    415.02 o 
  -4   3   1    23675.58    24499.00    594.77 o 
  -3   3   1    53736.19    60809.10   1031.73 o 
  -2   3   1    11981.41    12840.82   1110.84 o 
  -1   3   1    60461.22    67372.93   1084.83 o 
   0   3   1    75778.23    89819.15   1437.08 o 
   1   3   1   107342.11   124662.08   2229.25 o 
   2   3   1    17590.27    18771.11    434.37 o 
   3   3   1     1669.23     1714.53    144.70 o 
   4   3   1    69517.08    72295.91   1423.81 o 
   5   3   1   139453.67   151026.83   2496.00 o 
   6   3   1    89917.10    94755.73   1651.32 o 
   7   3   1    18882.08    18294.36    986.26 o 
   8   3   1    15458.26    16369.04    697.05 o 
   9   3   1    14281.97    14501.40    744.36 o 
  10   3   1    39364.95    39331.32   1344.44 o 
  11   3   1    14684.13    14493.91   1111.19 o 
  12   3   1      442.22      483.96    583.59 o 
  13   3   1     4317.42     5049.16   1042.73 o 
 -14   4   1       23.38      472.84    538.58 o 
 -13   4   1      498.93     -609.14    844.78 o 
 -12   4   1      229.85     -596.14    596.14 o 
 -11   4   1       98.87      224.69    416.89 o 
 -10   4   1     9653.23     9947.16    650.10 o 
  -9   4   1       98.44     -241.87    276.72 o 
  -8   4   1     1139.84      974.99    196.94 o 
  -7   4   1     1008.61     1040.62    160.71 o 
  -6   4   1     6407.91     6122.29    270.37 o 
  -5   4   1      262.64      192.60     95.01 o 
  -4   4   1     2204.69     2047.48    144.15 o 
  -3   4   1      912.51     1127.59     91.43 o 
  -2   4   1    31135.15    35505.76    698.73 o 
  -1   4   1     1065.83     1167.76     75.09 o 
   0   4   1    29658.89    35937.31    685.52 o 
   1   4   1     9788.53    10202.32    223.79 o 
   2   4   1   144230.77   169297.14   3520.56 o 
   3   4   1     3726.62     4310.16    201.13 o 
   4   4   1      362.63      194.62    116.68 o 
   5   4   1     8512.17     8250.48    370.72 o 
   6   4   1     9474.75     9100.94    378.20 o 
   7   4   1    10931.20    10588.21    430.02 o 
   8   4   1       47.12      299.57    242.54 o 
   9   4   1       28.76      -13.87    247.20 o 
  10   4   1     3257.69     2965.35    452.54 o 
  11   4   1      165.43      295.86    755.41 o 
  12   4   1     5341.12     4559.99    759.02 o 
  13   4   1     2311.31     2871.70    644.07 o 
 -14   5   1     6365.24     5995.43    915.00 o 
 -13   5   1     7486.47     7760.34   1569.98 o 
 -12   5   1     1447.08     1616.62    531.56 o 
 -11   5   1      132.30     -117.20    429.18 o 
 -10   5   1      244.35       82.88    325.61 o 
  -9   5   1     1506.39     1173.57    609.20 o 
  -8   5   1      157.39      256.42    172.14 o 
  -7   5   1      824.08     1076.04    141.16 o 
  -6   5   1     1042.97     1008.34    137.50 o 
  -5   5   1     3060.00     2993.96    280.74 o 
  -4   5   1     1075.03     1074.09    103.81 o 
  -3   5   1     2703.26     2730.74    141.20 o 
  -2   5   1    90433.97   105858.13   2228.52 o 
  -1   5   1    15243.20    16363.25    353.52 o 
   0   5   1    59096.94    71115.29   1836.58 o 
   1   5   1     3517.08     3989.97    133.31 o 
   2   5   1     5109.75     5516.22    182.64 o 
   3   5   1     5216.02     6107.90    268.56 o 
   4   5   1    34854.26    35323.59    792.17 o 
   5   5   1    36125.98    36362.29    842.22 o 
   6   5   1    76763.53    79382.12   1628.73 o 
   7   5   1     2616.04     2685.73    255.74 o 
   8   5   1      100.12      -22.48    286.08 o 
   9   5   1    12042.74    12827.13   3431.37 o 
  10   5   1    14817.57    14321.33    892.51 o 
  11   5   1    10168.77    10010.04   1580.99 o 
  12   5   1      129.67        6.27    466.82 o 
  13   5   1      768.87     1239.30    552.80 o 
 -14   6   1     9087.46     8926.91   1079.02 o 
 -13   6   1    12927.04    12352.06   1138.28 o 
 -12   6   1      776.62      698.73    768.22 o 
 -11   6   1    13158.95    12484.70   1009.80 o 
 -10   6   1    61151.43    60946.89   2122.05 o 
  -9   6   1   100016.59    99881.47   3037.28 o 
  -8   6   1    77323.38    79066.83   1959.64 o 
  -7   6   1     3488.09     3592.93    213.69 o 
  -6   6   1    11775.72    11143.37    386.89 o 
  -5   6   1   168348.89   171045.75   2764.70 o 
  -4   6   1   173622.22   187940.64   2748.29 o 
  -3   6   1   123905.98   138471.89   2236.12 o 
  -2   6   1      296.83      280.59    168.17 o 
  -1   6   1    38709.19    46013.55    879.12 o 
   0   6   1    61909.29    74946.02   1592.24 o 
   1   6   1    29913.43    32823.71    589.21 o 
   2   6   1     5703.89     5703.39    176.15 o 
   3   6   1     1454.47     1655.11    176.74 o 
   4   6   1    24732.05    25245.18    618.53 o 
   5   6   1     4570.76     4250.34    259.41 o 
   6   6   1     5997.75     6836.22    450.21 o 
   7   6   1      155.12      235.22    161.75 o 
   8   6   1      432.59      612.58    322.32 o 
   9   6   1     8921.47     8117.32    713.47 o 
  10   6   1     6222.76     6264.39    767.19 o 
  11   6   1     4712.47     4639.38    544.88 o 
  12   6   1       44.14     -117.52    410.11 o 
  13   6   1     6616.84     5399.33    832.32 o 
 -14   7   1    11888.78    13828.95   1839.63 o 
 -13   7   1     2930.24     2352.66    914.69 o 
 -12   7   1      176.99      516.45    470.91 o 
 -11   7   1     6388.61     6552.21    712.02 o 
 -10   7   1    25021.95    23333.56   1329.02 o 
  -9   7   1    17019.94    15742.98    904.84 o 
  -8   7   1     3381.04     3726.36    363.55 o 
  -7   7   1     8597.96     8535.39    314.35 o 
  -6   7   1    10134.72    10409.46    303.54 o 
  -5   7   1      538.48      435.74    111.20 o 
  -4   7   1    17297.46    16483.40    515.18 o 
  -3   7   1    36504.20    37782.10    793.14 o 
  -2   7   1    12707.95    13770.22    417.69 o 
  -1   7   1     1897.14     1865.60    113.11 o 
   0   7   1    10195.75    11051.49    334.37 o 
   1   7   1   108002.36   124954.54   2022.75 o 
   2   7   1   153070.70   172089.80   2762.75 o 
   3   7   1     2292.86     2338.22    121.76 o 
   4   7   1    96785.42   102242.73   2273.86 o 
   5   7   1   155049.78   165792.92   3099.61 o 
   6   7   1   113397.82   117648.60   2302.21 o 
   7   7   1    28259.56    27588.03    868.88 o 
   8   7   1     5954.55     5707.52    596.19 o 
   9   7   1    33922.11    34691.05   1442.94 o 
  10   7   1    71255.87    69829.29   2416.68 o 
  11   7   1    26594.33    24568.77   1060.73 o 
  12   7   1     6180.99     7215.43    884.08 o 
  13   7   1      543.97      528.97    536.98 o 
 -13   8   1      170.43      509.17    547.24 o 
 -12   8   1     1690.53     1633.92    891.90 o 
 -11   8   1      696.54     1951.12    631.48 o 
 -10   8   1      321.92     -172.54    335.14 o 
  -9   8   1     3125.53     2877.80    477.65 o 
  -8   8   1      474.24      298.10    214.57 o 
  -7   8   1     2364.56     2448.14    293.05 o 
  -6   8   1    10850.99    10325.54    340.15 o 
  -5   8   1     6132.05     6693.45    363.54 o 
  -4   8   1     7182.65     6099.18    260.05 o 
  -3   8   1      151.55      203.45     91.45 o 
  -2   8   1     9932.96    10233.08    352.15 o 
  -1   8   1      460.16      426.26     86.84 o 
   0   8   1   167728.80   209294.41   4293.64 o 
   1   8   1     2314.87     2524.34    150.05 o 
   2   8   1     1070.33      921.52     92.95 o 
   3   8   1     3722.17     4471.75    197.35 o 
   4   8   1     2880.38     2782.32    158.54 o 
   5   8   1     1541.36     1868.47    227.38 o 
   6   8   1     3276.51     3442.95    288.96 o 
   7   8   1       68.61      138.33    162.03 o 
   8   8   1      291.99     -172.10    264.34 o 
   9   8   1     1425.35     1624.18    445.12 o 
  10   8   1     1468.06     3096.14   1437.34 o 
  11   8   1       97.05      217.64    371.90 o 
  12   8   1      553.21      722.54    550.56 o 
  13   8   1      219.55      335.70    539.13 o 
 -13   9   1     3025.39     3796.75    739.15 o 
 -12   9   1      818.43     1067.31    775.90 o 
 -11   9   1       97.92     -298.90    580.26 o 
 -10   9   1      281.75      971.48    408.09 o 
  -9   9   1     2718.20     2365.14    359.66 o 
  -8   9   1     2774.10     2649.59    332.63 o 
  -7   9   1      393.11      112.09    213.08 o 
  -6   9   1     3298.63     3264.48    187.00 o 
  -5   9   1     3807.59     3956.36    185.27 o 
  -4   9   1     3276.47     4159.81    248.65 o 
  -3   9   1      747.07     1055.28    133.02 o 
  -2   9   1    52678.14    55773.14   1208.77 o 
  -1   9   1      831.86     1117.03    124.80 o 
   0   9   1   117665.09   139515.95   2916.99 o 
   1   9   1     8590.25     9918.73    394.16 o 
   2   9   1    14159.28    14097.91    327.22 o 
   3   9   1    23071.86    23292.40    484.09 o 
   4   9   1    12090.26    13153.07    333.57 o 
   5   9   1    42360.73    41583.96   1095.74 o 
   6   9   1    37264.39    37152.14   1203.74 o 
   7   9   1     2910.91     2610.79    356.98 o 
   8   9   1      318.55      542.59    332.89 o 
   9   9   1    19396.96    19016.44   1039.04 o 
  10   9   1      774.74      711.44    426.62 o 
  11   9   1     7933.66     8149.88    819.94 o 
  12   9   1     1428.05     1192.52   1161.03 o 
  13   9   1       64.60     -249.41    867.06 o 
 -13  10   1     3408.51     3078.15    678.37 o 
 -12  10   1     1485.14     1697.81    520.36 o 
 -11  10   1     6340.87     6770.13    749.53 o 
 -10  10   1    50565.40    52171.41   1922.85 o 
  -9  10   1    71394.13    72133.91   1904.28 o 
  -8  10   1    71424.88    67614.26   1839.72 o 
  -7  10   1     2723.67     3048.91    411.03 o 
  -6  10   1    29231.47    29593.03    630.73 o 
  -5  10   1   138329.77   143633.03   2702.52 o 
  -4  10   1    99359.64   103617.71   1986.09 o 
  -3  10   1    26231.24    26333.41    732.12 o 
  -2  10   1     4393.20     4085.38    177.61 o 
  -1  10   1    46250.23    49856.04   1133.61 o 
   0  10   1   115709.89   135877.72   2856.70 o 
   1  10   1   133975.30   151860.20   2771.44 o 
   2  10   1     3378.73     3684.39    202.65 o 
   3  10   1     2983.67     3661.84    165.47 o 
   4  10   1    13446.49    13428.56    344.35 o 
   5  10   1     2118.73     1929.43    151.96 o 
   6  10   1      221.10      232.22    185.40 o 
   7  10   1      506.71      466.62    218.22 o 
   8  10   1      766.35      625.44    351.17 o 
   9  10   1    19386.46    18243.95   1040.32 o 
  10  10   1     4387.03     4212.65    833.00 o 
  11  10   1     2638.05     3552.37    841.20 o 
  12  10   1     1275.99      865.07    470.00 o 
  13  10   1     6319.81     5898.39    867.64 o 
 -13  11   1     7260.04     7403.06   1347.97 o 
 -12  11   1       10.05      150.29    436.72 o 
 -11  11   1     5455.86     6368.41    812.77 o 
 -10  11   1    17742.64    16865.47   1009.21 o 
  -9  11   1     9117.05     9136.86    801.37 o 
  -8  11   1      704.65      425.17    289.33 o 
  -7  11   1     5983.57     6330.36    436.07 o 
  -6  11   1     7004.08     7177.16    331.05 o 
  -5  11   1     1684.41     1740.04    189.71 o 
  -4  11   1    10756.78     9624.30    345.38 o 
  -3  11   1     4970.00     4408.59    231.11 o 
  -2  11   1      162.19      381.01     92.29 o 
  -1  11   1    73652.25    87579.06   1900.76 o 
   0  11   1   116414.97   141615.88   3875.99 o 
   1  11   1    90064.73   102657.12   1934.40 o 
   2  11   1    21052.71    22383.44    549.20 o 
   3  11   1     4169.52     4344.48    185.53 o 
   4  11   1   108029.14   115375.40   1946.91 o 
   5  11   1   178893.69   192516.20   3165.40 o 
   6  11   1   141538.20   146318.84   4432.02 o 
   7  11   1      947.01      818.94    266.66 o 
   8  11   1    35495.86    35399.55   1129.19 o 
   9  11   1    59857.20    57821.39   2083.64 o 
  10  11   1    51613.97    53115.56   3693.08 o 
  11  11   1    27666.28    26946.74   1379.60 o 
  12  11   1     2890.18     4109.29    691.27 o 
  13  11   1     3335.81     4051.69   1583.81 o 
 -13  12   1     7539.46     7156.21   1312.63 o 
 -12  12   1     4573.32     3726.09    651.00 o 
 -11  12   1      170.35      443.57    402.06 o 
 -10  12   1    20392.80    21065.70   1117.32 o 
  -9  12   1    36996.27    35800.21   1167.96 o 
  -8  12   1    37071.91    34525.73   2837.28 o 
  -7  12   1      598.43      797.90    238.70 o 
  -6  12   1     6236.20     6279.05    318.00 o 
  -5  12   1    39139.47    39608.11    913.30 o 
  -4  12   1    81263.66    85858.38   1698.83 o 
  -3  12   1    17276.09    18021.38    494.53 o 
  -2  12   1     1754.70     2087.63    146.98 o 
  -1  12   1    11904.66    13636.18    435.68 o 
   0  12   1    36972.96    42132.10   1013.90 o 
   1  12   1    23769.55    25535.14    811.74 o 
   2  12   1    11750.79    12973.26    395.15 o 
   3  12   1    20871.34    23190.66    502.94 o 
   4  12   1    21047.32    20402.64    466.76 o 
   5  12   1      860.49      796.69    123.31 o 
   6  12   1      205.29      209.24    166.52 o 
   7  12   1      144.85      237.69    215.41 o 
   8  12   1    10201.72    10435.25    856.76 o 
   9  12   1       88.09      376.02    366.16 o 
  10  12   1      140.10      692.83    424.06 o 
  11  12   1      523.51      387.98    430.70 o 
  12  12   1      313.58     1240.20    505.68 o 
  13  12   1      719.82      231.48    746.45 o 
 -13  13   1      330.21     1152.33    773.34 o 
 -12  13   1       92.01      540.87    434.93 o 
 -11  13   1      142.54      130.64    410.80 o 
 -10  13   1     3577.94     3599.02    582.27 o 
  -9  13   1    11870.67    11081.89    821.41 o 
  -8  13   1    12782.55    11580.31    622.12 o 
  -7  13   1     3042.47     3424.71    450.63 o 
  -6  13   1     3198.27     3102.37    246.74 o 
  -5  13   1     2400.15     2275.10    215.35 o 
  -4  13   1     1670.72     1724.76    188.72 o 
  -3  13   1     1451.76     1545.91    173.80 o 
  -2  13   1    53062.19    56933.98   1143.91 o 
  -1  13   1    12019.38    14692.85    533.54 o 
   0  13   1    10378.27    11651.49    470.14 o 
   1  13   1    11067.75    11886.77    371.97 o 
   2  13   1     3081.92     3517.13    216.99 o 
   3  13   1     8144.59     8550.32    328.45 o 
   4  13   1     4389.26     4769.57    257.86 o 
   5  13   1    14075.67    14212.35    430.70 o 
   6  13   1     1266.36     1600.35    277.84 o 
   7  13   1       36.70      252.68    171.03 o 
   8  13   1      266.39      153.40    231.83 o 
   9  13   1     3155.80     2826.46    536.27 o 
  10  13   1     1930.00     1686.55    499.35 o 
  11  13   1     6209.90     6160.12    927.24 o 
  12  13   1     7285.92     7367.78    850.08 o 
 -13  14   1     2733.85     3362.23   1081.65 o 
 -12  14   1      940.05     1348.83    498.86 o 
 -11  14   1    10920.50    10228.85   1622.73 o 
 -10  14   1    43051.08    41598.33   1700.13 o 
  -9  14   1    36817.89    33104.02   1501.61 o 
  -8  14   1    31309.54    30140.57   1028.35 o 
  -7  14   1      525.53      435.84    233.25 o 
  -6  14   1    68373.86    69865.89   1486.67 o 
  -5  14   1   141922.53   147563.39   2811.43 o 
  -4  14   1    75514.90    77599.00   1576.92 o 
  -3  14   1    15529.89    16549.68    397.33 o 
  -2  14   1      950.35     1190.08    138.14 o 
  -1  14   1    63587.04    71287.28   1616.34 o 
   0  14   1    78923.00    91649.55   2032.52 o 
   1  14   1   183391.50   212819.06   4457.38 o 
   2  14   1    71321.34    76521.65   1533.17 o 
   3  14   1     4122.54     4483.51    267.69 o 
   4  14   1       59.46      116.34     95.83 o 
   5  14   1     9757.91     9991.58    316.92 o 
   6  14   1      527.95      401.49    216.89 o 
   7  14   1     3320.82     3225.39    480.07 o 
   8  14   1     1317.70     1493.95    317.92 o 
   9  14   1     7629.90     7411.75    745.25 o 
  10  14   1     6396.19     7093.14    793.73 o 
  11  14   1     5541.84     5513.53    892.67 o 
  12  14   1      233.93        8.40    433.79 o 
 -13  15   1    15085.08    16999.89   1466.02 o 
 -12  15   1     2112.30     1833.41    535.29 o 
 -11  15   1     5052.16     5514.93    722.31 o 
 -10  15   1    15223.40    14104.51   1303.67 o 
  -9  15   1     8473.52     8485.42    589.53 o 
  -8  15   1     2776.96     3072.92    391.10 o 
  -7  15   1      185.05      122.82    203.88 o 
  -6  15   1     8913.85     8519.36    389.82 o 
  -5  15   1     9750.57     9049.20    539.26 o 
  -4  15   1    19500.21    20289.86    573.50 o 
  -3  15   1    10736.93    10993.29    437.43 o 
  -2  15   1     9158.04    10138.93    337.51 o 
  -1  15   1    66057.74    76238.70   1730.10 o 
   0  15   1   132041.73   149741.78   3204.33 o 
   1  15   1   116827.54   133190.94   2887.81 o 
   2  15   1    33278.10    35187.60    822.22 o 
   3  15   1    28364.23    28680.46    919.07 o 
   4  15   1   108144.08   119700.36   2321.39 o 
   5  15   1   156497.58   164234.56   3116.38 o 
   6  15   1    95103.15    94919.24   2312.18 o 
   7  15   1     1798.76     1757.58    312.71 o 
   8  15   1     1433.48     1061.63    317.37 o 
   9  15   1    82889.82    80129.43   2685.41 o 
  10  15   1    45503.57    45469.91   1861.84 o 
  11  15   1    20551.95    22714.73   1313.49 o 
  12  15   1       38.70      452.40   1504.94 o 
  13  15   1     8434.27     7855.28   1236.32 o 
 -13  16   1    11188.14    12793.08   1102.76 o 
 -12  16   1     6020.38     6155.34    781.11 o 
 -11  16   1     1346.10     1144.55    483.90 o 
 -10  16   1    44531.18    41175.26   1699.48 o 
  -9  16   1    33836.61    31904.79   1110.04 o 
  -8  16   1    14783.43    15789.53   1117.55 o 
  -7  16   1     4439.86     4341.38    415.29 o 
  -6  16   1     6279.65     6219.92    434.29 o 
  -5  16   1    75123.19    76251.05   2008.09 o 
  -4  16   1    96491.39    96327.40   1924.23 o 
  -3  16   1    26086.21    26820.56    583.39 o 
  -2  16   1       74.64       66.73    129.56 o 
  -1  16   1   102391.05   111588.23   2637.72 o 
   0  16   1    53309.03    62875.93   1487.31 o 
   1  16   1    23361.64    27150.23    779.07 o 
   2  16   1      372.12      206.37    131.02 o 
   3  16   1      860.99      808.22    182.59 o 
   4  16   1    42016.45    43852.98   1012.25 o 
   5  16   1     5686.22     5851.05    437.04 o 
   6  16   1     4661.09     4366.60    411.32 o 
   7  16   1     3688.74     3304.90    389.09 o 
   8  16   1     2237.19     2580.76    503.65 o 
   9  16   1       38.19      691.45    390.09 o 
  10  16   1     1388.78     1701.18    521.34 o 
  11  16   1    16374.14    19363.07   1582.27 o 
  12  16   1     1835.38     1079.06    531.58 o 
  13  16   1       87.04      919.81    707.78 o 
 -13  17   1      147.39      153.82    630.19 o 
 -12  17   1     2867.92     3577.81    653.03 o 
 -11  17   1     1110.02     1437.97    522.60 o 
 -10  17   1       73.70     -254.38    362.26 o 
  -9  17   1     4777.28     5223.31    627.70 o 
  -8  17   1    12319.32    12140.30    667.16 o 
  -7  17   1     6736.25     5830.00    577.31 o 
  -6  17   1    15604.48    14336.34    508.03 o 
  -5  17   1     4154.45     4227.77    295.71 o 
  -4  17   1      530.81      397.55    161.90 o 
  -3  17   1     3534.73     3509.26    315.33 o 
  -2  17   1    10591.10    10952.49    414.53 o 
  -1  17   1     3566.03     3896.72    271.85 o 
   0  17   1     1942.44     2928.24    310.29 o 
   1  17   1      261.52      562.54    160.35 o 
   2  17   1    15020.80    16377.24    594.26 o 
   3  17   1      172.39      310.42    144.20 o 
   4  17   1     1884.81     1845.18    206.94 o 
   5  17   1     4365.03     3092.45    513.42 o 
   6  17   1       49.91      106.38    213.02 o 
   7  17   1     1596.43     1104.89    325.01 o 
   8  17   1      671.08      984.69    283.95 o 
   9  17   1        3.61     -323.35    323.35 o 
  10  17   1      582.35      272.02    637.88 o 
  11  17   1       90.32      511.74    484.22 o 
  12  17   1     1133.09     1512.98    535.38 o 
  13  17   1      599.57     1171.79    674.50 o 
 -13  18   1     3155.28     3752.68    953.87 o 
 -12  18   1      236.29      289.14    532.63 o 
 -11  18   1     7745.35     7430.81    823.76 o 
 -10  18   1    22008.26    22685.51   1239.89 o 
  -9  18   1    29598.09    29102.20   1311.30 o 
  -8  18   1     7774.28     8055.25    566.60 o 
  -7  18   1      486.26      333.71    303.89 o 
  -6  18   1    27727.32    26505.17    969.84 o 
  -5  18   1    92983.05    90958.61   1876.76 o 
  -4  18   1    78281.02    78191.84   1634.23 o 
  -3  18   1    42641.36    44473.09   1096.66 o 
  -2  18   1     5144.10     6051.50    280.16 o 
  -1  18   1    34056.38    37363.49    986.38 o 
   0  18   1    69715.20    73347.85   1721.12 o 
   1  18   1    76005.25    80450.95   1874.71 o 
   2  18   1    73070.87    77774.72   1602.97 o 
   3  18   1     9026.51    10022.79    542.26 o 
   4  18   1     2519.14     2583.23    237.68 o 
   5  18   1     4017.04     4143.50    531.69 o 
   6  18   1     5267.33     6096.78    629.45 o 
   7  18   1     6065.38     5553.13    482.40 o 
   8  18   1    15367.35    14472.67    743.35 o 
   9  18   1     6208.57     6870.49    765.04 o 
  10  18   1     3124.71     4344.75    669.94 o 
  11  18   1      849.30     1380.97    519.67 o 
  12  18   1       30.34        1.46    459.83 o 
  13  18   1     2779.80     3750.95    950.03 o 
 -13  19   1    17260.65    19773.93   1825.29 o 
 -12  19   1       82.65      413.62    458.38 o 
 -11  19   1     9380.75    10352.48    947.79 o 
 -10  19   1     9458.17     9638.85    871.45 o 
  -9  19   1     4542.66     5264.75    521.99 o 
  -8  19   1     4769.96     4366.66    455.97 o 
  -7  19   1      939.01     1269.79    290.65 o 
  -6  19   1     3242.96     2967.52    276.66 o 
  -5  19   1      708.73      579.80    186.10 o 
  -4  19   1      629.08      527.05    282.46 o 
  -3  19   1    20360.74    22035.77    808.08 o 
  -2  19   1       35.35      183.27    123.10 o 
  -1  19   1    23573.72    25589.30   1267.97 o 
   0  19   1   152309.80   164747.61   4770.80 o 
   1  19   1   109941.65   116998.20   2619.73 o 
   2  19   1    12252.62    12833.06    455.79 o 
   3  19   1    10639.51    11715.99    442.00 o 
   4  19   1    84153.33    88188.84   1830.27 o 
   5  19   1   104368.51   109632.78   2629.14 o 
   6  19   1    61009.11    57312.42   1588.75 o 
   7  19   1     3928.93     4351.18    450.02 o 
   8  19   1     3028.77     3771.59    801.70 o 
   9  19   1    67047.88    66277.41   2391.37 o 
  10  19   1    50989.86    52044.23   3662.61 o 
  11  19   1    17502.21    17786.74   1248.72 o 
  12  19   1       49.62      170.51    455.43 o 
 -13  20   1     8212.79     7156.21   1171.28 o 
 -12  20   1     2373.13     2368.27    577.95 o 
 -11  20   1     1198.55     1740.02    524.15 o 
 -10  20   1    14055.32    14280.74    828.23 o 
  -9  20   1    17489.02    17730.51    843.86 o 
  -8  20   1    13281.33    13789.06   1028.13 o 
  -7  20   1     4761.65     5340.27    477.51 o 
  -6  20   1    27438.92    26648.24   1623.55 o 
  -5  20   1    71968.03    70471.58   1539.62 o 
  -4  20   1    67326.13    67963.41   1478.12 o 
  -3  20   1     8378.99     8105.58    307.79 o 
  -2  20   1      178.92      281.24    131.38 o 
  -1  20   1   121895.09   135833.45   2992.66 o 
   0  20   1    35063.75    36276.99   1889.46 o 
   1  20   1    26344.48    28364.79    849.61 o 
   2  20   1     9212.57     9679.24    462.17 o 
   3  20   1     4214.40     4132.60    300.25 o 
   4  20   1     5290.08     5856.51    350.18 o 
   5  20   1      207.90      403.70    219.01 o 
   6  20   1     1466.93     1512.52    308.15 o 
   7  20   1     1633.27     1708.89    340.35 o 
   8  20   1      323.47      -47.14    257.94 o 
   9  20   1     6811.36     6126.95    740.74 o 
  10  20   1    16680.43    17249.96   1757.43 o 
  11  20   1    27995.31    30130.06   2036.29 o 
  12  20   1     6992.46     8508.69    953.90 o 
 -13  21   1       52.30      329.31    641.21 o 
 -12  21   1     5331.12     4326.14    711.32 o 
 -11  21   1    10272.70    10443.16   1139.27 o 
 -10  21   1     5045.87     5600.16    573.07 o 
  -9  21   1      521.74      935.52    384.67 o 
  -8  21   1     5848.61     6368.95    873.95 o 
  -7  21   1     8044.83     6658.06    531.30 o 
  -6  21   1     8335.84     7447.56    666.57 o 
  -5  21   1      135.87      -16.48    162.10 o 
  -4  21   1     1653.59     1808.34    238.05 o 
  -3  21   1    21094.89    21542.37    593.38 o 
  -2  21   1    23333.35    24038.16    886.25 o 
  -1  21   1    13143.96    16090.54    662.71 o 
   0  21   1     5218.91     6405.78    534.07 o 
   1  21   1    29082.52    32383.69    944.45 o 
   2  21   1    21127.83    20337.11    699.64 o 
   3  21   1    12467.24    11719.41    474.24 o 
   4  21   1     2488.38     2861.95    438.95 o 
   5  21   1      922.80      616.62    271.73 o 
   6  21   1      224.60      354.77    234.31 o 
   7  21   1      472.25      873.92    288.42 o 
   8  21   1       29.35     -253.99    253.99 o 
   9  21   1       93.11      104.45    377.11 o 
  10  21   1       10.95     -247.76    421.04 o 
  11  21   1      508.48      825.96    497.03 o 
  12  21   1     1625.43     1647.12    576.89 o 
 -13  22   1      913.61      885.50    673.98 o 
 -12  22   1       44.22      186.75    687.81 o 
 -11  22   1     6341.30     6332.27    794.04 o 
 -10  22   1    19320.79    19594.04   1142.16 o 
  -9  22   1    16586.00    17816.93   1011.32 o 
  -8  22   1     5349.96     5123.15    529.49 o 
  -7  22   1      100.06     -242.04    275.06 o 
  -6  22   1    10616.59    11092.58    629.18 o 
  -5  22   1    20467.14    19994.28    650.73 o 
  -4  22   1    63680.23    58350.96   2947.85 o 
  -3  22   1    56822.09    58377.02   1263.01 o 
  -2  22   1     4523.27     4894.13    466.54 o 
  -1  22   1     5085.90     5560.56    363.90 o 
   0  22   1    25671.78    23461.71   2150.56 o 
   1  22   1    10927.61    11202.34    656.76 o 
   2  22   1    21825.52    23045.67    771.07 o 
   3  22   1      568.00      502.73    189.43 o 
   4  22   1      407.69      684.54    185.51 o 
   5  22   1    14950.49    14484.98    771.13 o 
   6  22   1    22152.66    19988.11    825.49 o 
   7  22   1    15754.71    15068.48    785.01 o 
   8  22   1     4897.99     4708.25    507.57 o 
   9  22   1      418.89      932.20    353.73 o 
  10  22   1     1422.03      634.56    491.06 o 
  11  22   1       44.06     -212.61   1032.48 o 
  12  22   1      375.39      525.46    646.33 o 
 -12  23   1      741.54      740.22    494.69 o 
 -11  23   1     1729.82     2296.01    561.92 o 
 -10  23   1     3755.35     4287.66    525.64 o 
  -9  23   1     5248.34     7341.35    621.54 o 
  -8  23   1      259.19      363.45    292.65 o 
  -7  23   1      783.69      710.97    291.86 o 
  -6  23   1     2180.96     2005.55    339.12 o 
  -5  23   1      204.41      140.37    177.51 o 
  -4  23   1     4939.88     4955.05    352.81 o 
  -3  23   1     1755.82     1650.39    272.28 o 
  -2  23   1     2537.15     2734.24    244.08 o 
  -1  23   1     6133.57     6402.31    335.10 o 
   0  23   1    56575.54    56791.23   1851.41 o 
   1  23   1    91736.79    91805.30   2958.77 o 
   2  23   1    16370.22    16104.68    627.75 o 
   3  23   1     2452.95     2614.71    308.09 o 
   4  23   1    37362.09    37846.07    980.36 o 
   5  23   1    48825.84    46197.77   2755.24 o 
   6  23   1    52151.05    51203.09   1526.62 o 
   7  23   1    21230.39    20500.91    885.80 o 
   8  23   1     3231.53     3538.32    455.34 o 
   9  23   1    35751.03    33919.60   1253.61 o 
  10  23   1    47290.32    46755.48   1997.16 o 
  11  23   1    20941.50    21170.42   1395.92 o 
  12  23   1     2928.20     4067.97   1018.14 o 
 -12  24   1     3910.43     4278.68   1272.42 o 
 -11  24   1     1083.49      585.14    510.35 o 
 -10  24   1    11951.74    10956.60    787.39 o 
  -9  24   1    41803.64    38067.88   1335.88 o 
  -8  24   1    19222.28    16718.22    856.46 o 
  -7  24   1     4742.08     3999.43    452.40 o 
  -6  24   1    30006.14    29822.16   1052.42 o 
  -5  24   1    46693.93    46449.16   1285.57 o 
  -4  24   1    54694.84    54862.10   1778.93 o 
  -3  24   1    12211.52    12134.99    562.99 o 
  -2  24   1     3325.63     3697.74    323.13 o 
  -1  24   1    57865.39    59722.66   1309.50 o 
   0  24   1    59003.75    62994.71   1985.52 o 
   1  24   1    12408.83    14982.97    600.22 o 
   2  24   1      874.09      896.18    223.02 o 
   3  24   1    16765.42    17181.95    669.20 o 
   4  24   1     9151.34     8966.58    455.84 o 
   5  24   1      202.21      242.35    242.60 o 
   6  24   1      143.45      575.67    283.18 o 
   7  24   1    11643.53    11574.06    965.49 o 
   8  24   1     6130.90     6107.41    762.69 o 
   9  24   1       26.32      -54.78    309.72 o 
  10  24   1     6519.71     6771.38    845.81 o 
  11  24   1    10739.46    10667.07   1036.00 o 
 -12  25   1     3789.27     3754.14    696.16 o 
 -11  25   1     6991.36     8353.06    898.87 o 
 -10  25   1     6024.17     6867.59    653.23 o 
  -9  25   1     2811.46     3053.53    660.45 o 
  -8  25   1     1396.08     1014.68    684.30 o 
  -7  25   1    20193.29    19404.27    879.05 o 
  -6  25   1     8809.00     8194.54    590.88 o 
  -5  25   1       34.06       89.20    185.67 o 
  -4  25   1    11286.36    10839.77    571.84 o 
  -3  25   1    30437.67    29179.67   1800.52 o 
  -2  25   1    33186.51    34577.34    872.88 o 
  -1  25   1     5924.71     7694.19    443.38 o 
   0  25   1      191.67     1720.81    497.29 o 
   1  25   1     5746.56     6270.88    907.57 o 
   2  25   1    11703.48    11118.52    556.54 o 
   3  25   1     8888.72     8643.85    747.67 o 
   4  25   1     1014.25     1282.39    246.64 o 
   5  25   1     7458.55     7068.12    550.61 o 
   6  25   1      808.38      750.65    303.30 o 
   7  25   1      417.01      294.45    295.06 o 
   8  25   1     5993.73     4811.87    825.14 o 
   9  25   1     3837.81     4061.95    536.82 o 
  10  25   1      499.77      540.34    468.45 o 
  11  25   1        0.13      513.96    588.45 o 
 -12  26   1     1790.57     2123.87    811.24 o 
 -11  26   1     9462.58    10916.25   1039.69 o 
 -10  26   1    13907.78    13365.27    865.09 o 
  -9  26   1     9354.56     8303.01    804.83 o 
  -8  26   1      579.50      391.67    337.91 o 
  -7  26   1     1938.06     2087.29    381.97 o 
  -6  26   1     5430.80     5729.20    524.38 o 
  -5  26   1     6908.93     6567.81    431.99 o 
  -4  26   1    21750.58    19531.96    764.21 o 
  -3  26   1    26065.62    26279.74   1432.76 o 
  -2  26   1     9944.58    10760.94    444.94 o 
  -1  26   1     4120.39     4317.86    307.71 o 
   0  26   1     4372.57     4381.42   1423.09 o 
   1  26   1      895.89     1319.81    259.36 o 
   2  26   1     2279.34     2823.51    329.41 o 
   3  26   1     5140.54     5267.02    427.58 o 
   4  26   1     4590.76     5242.97    388.02 o 
   5  26   1       25.01      -29.28    247.96 o 
   6  26   1    10631.25    10264.45    678.79 o 
   7  26   1     8001.69     7326.95    621.93 o 
   8  26   1     6618.37     6670.19    628.91 o 
   9  26   1     4037.75     4102.38    850.09 o 
  10  26   1     1920.77     2482.14    679.62 o 
  11  26   1     1221.35     1714.22    579.55 o 
 -11  27   1      183.03      384.64    469.42 o 
 -10  27   1     6163.48     6363.08    629.96 o 
  -9  27   1     6762.37     7016.89    644.44 o 
  -8  27   1      597.38       86.14    308.89 o 
  -7  27   1     2104.53     2135.32    598.54 o 
  -6  27   1     1030.92     1054.32    556.05 o 
  -5  27   1     1599.51     1775.20    427.71 o 
  -4  27   1     2065.46     2445.74    334.71 o 
  -3  27   1      418.98      375.46    217.30 o 
  -2  27   1      406.18      748.02    189.59 o 
  -1  27   1    21899.57    22293.83    668.13 o 
   0  27   1    25473.06    26808.79   1526.19 o 
   1  27   1    25674.77    24699.37   1133.11 o 
   2  27   1      787.05      567.43    222.02 o 
   3  27   1     5359.14     5265.93    434.45 o 
   4  27   1    39265.04    38748.41   1048.53 o 
   5  27   1    83487.98    76894.06   2764.36 o 
   6  27   1    36171.84    36958.36   2180.19 o 
   7  27   1    10327.96    10416.07    724.34 o 
   8  27   1     2245.74     2969.88    467.50 o 
   9  27   1    14609.04    13551.15    874.36 o 
  10  27   1    28134.23    27714.07   1494.89 o 
  11  27   1    18402.13    19509.15   1968.69 o 
 -11  28   1     4352.05     6006.51    816.20 o 
 -10  28   1    20684.53    18948.79   1024.04 o 
  -9  28   1    60001.45    58912.73   1848.42 o 
  -8  28   1    24356.47    23192.00   1402.46 o 
  -7  28   1     5746.42     6398.13    583.32 o 
  -6  28   1    14619.56    13131.47    883.52 o 
  -5  28   1    51820.44    48733.37   1252.58 o 
  -4  28   1    62582.64    57106.17   3409.18 o 
  -3  28   1     3457.49     3809.25    395.59 o 
  -2  28   1     7644.29     8693.81    548.73 o 
  -1  28   1    30222.91    31046.70    926.09 o 
   0  28   1    49924.00    54595.75   1853.41 o 
   1  28   1    20370.22    21524.84    763.54 o 
   2  28   1     1439.85     1762.45    289.82 o 
   3  28   1    17019.00    16744.94    713.69 o 
   4  28   1    16675.01    19383.46    784.99 o 
   5  28   1     4823.83     5367.72    531.14 o 
   6  28   1      784.71      985.15    333.12 o 
   7  28   1    12783.22    11534.28    838.05 o 
   8  28   1     1595.67     1969.81    414.21 o 
   9  28   1     1266.37     2258.50    460.18 o 
  10  28   1      194.38     1026.00    478.53 o 
 -11  29   1     4334.74     4698.29   1950.51 o 
 -10  29   1     1199.79     1343.64    370.50 o 
  -9  29   1     1102.60     1201.98    411.51 o 
  -8  29   1     6172.62     6615.16    640.47 o 
  -7  29   1    18188.95    16111.26    870.08 o 
  -6  29   1    17794.53    18615.57    890.00 o 
  -5  29   1     1372.90     1536.78    320.35 o 
  -4  29   1    17999.59    19151.49    946.56 o 
  -3  29   1    14698.31    14199.61    667.82 o 
  -2  29   1     9961.00    10857.33    588.55 o 
  -1  29   1     1100.06     1708.80    257.98 o 
   0  29   1      118.07      711.84    478.52 o 
   1  29   1    15021.02    15248.52    557.13 o 
   2  29   1     3569.92     3916.57    580.80 o 
   3  29   1      102.99      268.61    226.97 o 
   4  29   1    10503.28    11048.65   1032.74 o 
   5  29   1    27090.88    28443.30   1089.21 o 
   6  29   1     4185.72     4346.94    510.82 o 
   7  29   1      299.81      270.86    322.01 o 
   8  29   1    10268.25     9034.35    978.41 o 
   9  29   1     8680.44     9474.86    777.39 o 
  10  29   1     8631.73     9501.61   1001.86 o 
 -11  30   1     6509.40     6679.79    887.20 o 
 -10  30   1     3538.21     3846.86    555.92 o 
  -9  30   1      674.79     1307.25    404.52 o 
  -8  30   1      566.61      648.42    483.47 o 
  -7  30   1     3063.38     2842.98    449.73 o 
  -6  30   1     1755.75     1570.82    364.48 o 
  -5  30   1    22749.64    21890.63    869.80 o 
  -4  30   1     4545.65     4573.62    448.77 o 
  -3  30   1     8418.82     7782.11    533.66 o 
  -2  30   1     5174.61     4987.67    446.92 o 
  -1  30   1      551.44      498.66    190.45 o 
   0  30   1    10023.03    10821.97    757.48 o 
   1  30   1    33374.71    33922.83   1354.84 o 
   2  30   1    23879.86    24010.10   1300.26 o 
   3  30   1    27651.65    27106.20    964.32 o 
   4  30   1     4704.09     5671.57    636.37 o 
   5  30   1      975.98      738.95    320.49 o 
   6  30   1     3215.32     3847.65    502.49 o 
   7  30   1     8662.53     8115.71    698.13 o 
   8  30   1    12898.80    13408.48    874.42 o 
   9  30   1    13125.65    13190.28    894.69 o 
  10  30   1       85.32      144.46    476.59 o 
 -10  31   1     2350.17     3210.49    609.93 o 
  -9  31   1    11505.97    11296.05    830.54 o 
  -8  31   1    19305.56    20754.10   1001.01 o 
  -7  31   1    17706.55    15610.34   1284.79 o 
  -6  31   1     5713.95     4753.09    540.13 o 
  -5  31   1     8954.71     9264.45    800.99 o 
  -4  31   1     1813.24     1820.49    342.76 o 
  -3  31   1     1369.04     1259.05    309.21 o 
  -2  31   1    15700.39    16268.23    821.32 o 
  -1  31   1    19707.84    21143.58    685.79 o 
   0  31   1    19969.98    18942.72   1378.18 o 
   1  31   1    24460.80    27603.65    811.77 o 
   2  31   1     2758.75     2809.28    368.73 o 
   3  31   1     3091.71     3618.30    408.69 o 
   4  31   1    47479.56    46265.05   1781.29 o 
   5  31   1    58000.63    56286.48   2074.42 o 
   6  31   1    32723.79    34402.95   1844.48 o 
   7  31   1     3861.01     3570.66    658.74 o 
   8  31   1     2871.37     3517.78    530.75 o 
   9  31   1    11277.24    11075.75    897.61 o 
  10  31   1    17967.01    18912.63   1940.01 o 
 -10  32   1    21500.12    23824.81   1159.81 o 
  -9  32   1    36077.35    35351.07   1960.21 o 
  -8  32   1    32006.48    31418.10   1261.27 o 
  -7  32   1     6101.32     5879.11    835.14 o 
  -6  32   1    18924.45    20211.10   1129.57 o 
  -5  32   1    63282.67    60485.32   2184.91 o 
  -4  32   1    72464.23    69897.04   1961.00 o 
  -3  32   1    32100.45    29641.85   2007.93 o 
  -2  32   1       42.49      470.64    258.01 o 
  -1  32   1    26723.96    27508.49    992.60 o 
   1  32   1    51461.47    54323.08   1546.14 o 
   2  32   1     5250.90     5379.16    476.69 o 
   3  32   1     2024.22     1790.99    466.08 o 
   4  32   1    12489.77    10828.44    855.37 o 
   5  32   1     4474.23     4847.51    643.97 o 
   6  32   1       36.28       80.95    313.58 o 
   7  32   1      842.09      747.66    355.11 o 
   8  32   1       25.89     -200.11    328.27 o 
   9  32   1      274.43      373.27    362.52 o 
 -10  33   1     3325.84     4362.81    768.31 o 
  -9  33   1      104.17      254.34    392.15 o 
  -8  33   1     6567.41     7037.26    753.22 o 
  -7  33   1    11401.70    10852.01    790.60 o 
  -6  33   1     9077.85     7550.08    884.22 o 
  -5  33   1     5564.94     5544.13    660.62 o 
  -4  33   1     4129.55     4867.62    491.47 o 
  -3  33   1    13527.30    14768.70    748.41 o 
  -2  33   1    14265.81    13437.27    693.02 o 
  -1  33   1      115.62      306.68    228.96 o 
   0  33   1    11961.41    13069.43   1252.20 o 
   1  33   1    49441.13    53575.39   1544.66 o 
   2  33   1    17346.24    17312.25    761.97 o 
   3  33   1      954.00      923.67    299.35 o 
   4  33   1     6033.31     4937.79    629.08 o 
   5  33   1    22835.08    22847.40   1206.04 o 
   6  33   1    18260.19    15809.77   1105.02 o 
   7  33   1     7653.92     9376.22    768.39 o 
   8  33   1     2330.43     1903.71    439.41 o 
   9  33   1    10098.08     9926.58    811.52 o 
 -10  34   1     2527.00     2599.14    805.60 o 
  -9  34   1      277.25      496.41    362.34 o 
  -8  34   1     1010.47     1222.31    386.98 o 
  -7  34   1     1000.35     1103.54    468.55 o 
  -6  34   1      182.30      340.58    384.71 o 
  -5  34   1     2404.97     2226.44    505.47 o 
  -4  34   1     1692.37     1610.69    343.58 o 
  -3  34   1     3584.12     3787.68    433.69 o 
  -2  34   1      544.10      978.15    326.88 o 
  -1  34   1     1594.78     2164.65    361.60 o 
   0  34   1     1498.67     1048.00    596.41 o 
   1  34   1    24891.21    25391.68    954.31 o 
   2  34   1    52514.80    51755.40   1559.25 o 
   3  34   1    40300.38    39754.22   1293.59 o 
   4  34   1     6050.21     7120.77    749.74 o 
   5  34   1     3251.16     3924.05    725.71 o 
   6  34   1     5815.88     6053.72    934.67 o 
   7  34   1    15298.91    14015.23    915.16 o 
   8  34   1    13134.11    12871.70    905.49 o 
   9  34   1     9285.17     9797.86   1714.02 o 
 -10  35   1      538.13     1360.26    678.59 o 
  -9  35   1     3872.85     4852.27    606.89 o 
  -8  35   1    12615.16    13502.65    921.00 o 
  -7  35   1    18387.66    19792.41   1273.10 o 
  -6  35   1    20464.04    19678.09   1226.96 o 
  -5  35   1    12047.61    12697.03    984.87 o 
  -4  35   1     1438.37     1849.08    374.27 o 
  -3  35   1     4240.74     3656.91    461.49 o 
  -2  35   1    16754.33    15043.44    978.10 o 
  -1  35   1    27390.43    29315.05   1050.41 o 
   0  35   1    32734.93    31605.81   1375.62 o 
   1  35   1    11173.17    12253.76    689.62 o 
   2  35   1     3404.01     4535.12    457.16 o 
   3  35   1     3513.50     4379.59    470.27 o 
   4  35   1    21667.11    20741.51   1141.59 o 
   5  35   1    22807.38    23058.57   1244.15 o 
   6  35   1    13910.80    15008.70   1413.52 o 
   7  35   1      733.15      421.27    409.67 o 
   8  35   1     1043.88     1064.12    423.01 o 
   9  35   1     9199.24    10284.90   1388.43 o 
 -10  36   1    14318.92    11540.17   1500.07 o 
  -9  36   1    20263.62    20873.82   1392.51 o 
  -8  36   1    10761.99    11805.44   1064.10 o 
  -7  36   1     1256.43     1189.51    466.86 o 
  -6  36   1    15337.97    14344.23   1081.99 o 
  -5  36   1    40714.46    41366.33   1754.35 o 
  -4  36   1    48304.32    46183.73   1755.66 o 
  -3  36   1    24950.19    23604.34    966.39 o 
  -2  36   1       70.97      553.38    306.21 o 
  -1  36   1    18319.66    19540.18    988.84 o 
   0  36   1    22277.54    23954.93   1195.86 o 
   1  36   1    32448.82    32272.71   1554.28 o 
   2  36   1     3150.72     2927.23    414.72 o 
   3  36   1     1050.92     1227.62    329.78 o 
   4  36   1     1331.61     2000.18    467.94 o 
   5  36   1     2076.68     3329.23    599.48 o 
   6  36   1     1684.65     2090.99    529.61 o 
   7  36   1      901.78     1050.60    473.48 o 
   8  36   1      903.22     1448.23    602.21 o 
   9  36   1     3524.56     5627.96   1100.60 o 
  -9  37   1      762.48     2236.03    816.36 o 
  -8  37   1     3928.06     3665.83    640.52 o 
  -7  37   1    10075.59     9829.49    954.32 o 
  -6  37   1     8796.26     9723.41    932.65 o 
  -5  37   1      726.00     1125.08    440.13 o 
  -4  37   1      492.08      802.80    316.26 o 
  -3  37   1    13423.98    13147.19    762.16 o 
  -2  37   1    12538.25    11090.11   1211.34 o 
  -1  37   1      411.31     1661.80    337.72 o 
   0  37   1    10518.91    11884.92    907.88 o 
   1  37   1    23173.35    25781.69   1216.38 o 
   2  37   1    11417.20    11690.29    719.89 o 
   3  37   1     2552.74     2873.82    420.81 o 
   4  37   1     4640.24     5664.67   1247.84 o 
   5  37   1    17444.79    18971.35   1217.09 o 
   6  37   1    19370.59    18787.86   1256.80 o 
   7  37   1     5681.05     5756.53   1033.25 o 
   8  37   1      388.18     1173.32    524.18 o 
   9  37   1     7148.22     6798.73   1221.47 o 
  -9  38   1       48.81      630.96    625.33 o 
  -8  38   1       58.53      275.35    407.98 o 
  -7  38   1       22.67      765.27    429.28 o 
  -6  38   1      823.16     1401.77   1190.99 o 
  -5  38   1      237.71      601.16    604.33 o 
  -4  38   1      410.16      495.13    433.03 o 
  -3  38   1     1755.88     1920.88    374.43 o 
  -2  38   1     8054.20     8425.82    642.41 o 
  -1  38   1    10439.58    10836.24    691.84 o 
   0  38   1       27.09      772.33    392.38 o 
   1  38   1     1894.62     3101.59    428.04 o 
   2  38   1    15638.93    16795.83   1314.20 o 
   3  38   1    18525.94    16556.04   1368.71 o 
   4  38   1     6413.33     7373.15   1271.91 o 
   5  38   1        5.78     -250.59    351.37 o 
   6  38   1     4521.14     5634.83    771.35 o 
   7  38   1    18112.85    18974.93   1326.15 o 
   8  38   1    12096.77    13315.26   1637.33 o 
  -8  39   1     3637.17     3176.97    640.84 o 
  -7  39   1     6532.61     6877.54    842.19 o 
  -6  39   1     5042.50     5912.55   1093.43 o 
  -5  39   1      657.43      663.49    438.84 o 
  -4  39   1      140.99     -301.53    301.53 o 
  -3  39   1     1004.19      988.48    349.50 o 
  -2  39   1     7070.32     6614.08    591.17 o 
  -1  39   1    17198.49    15439.94   1049.30 o 
   0  39   1    13143.99    13578.08    990.40 o 
   1  39   1     2025.96     2952.04    565.71 o 
   2  39   1      247.74      671.33    323.60 o 
   3  39   1     9018.19    10708.62    912.96 o 
   4  39   1    13423.50    12299.21   1011.89 o 
   5  39   1    15615.97    18081.81   1228.47 o 
   6  39   1     9280.19     9693.44    960.92 o 
   7  39   1     1112.05     2126.10    552.06 o 
   8  39   1      110.40     1130.30    707.27 o 
  -7  40   1     1074.88     2018.31    719.31 o 
  -6  40   1    11582.34    12182.03   1063.36 o 
  -5  40   1    21274.94    20608.81   1246.10 o 
  -4  40   1    21109.32    20555.29   1552.82 o 
  -3  40   1     5801.36     5269.66    549.62 o 
  -2  40   1       36.11      128.68    295.61 o 
  -1  40   1    10435.04    10400.66    910.73 o 
   0  40   1    12450.97    12270.45    978.52 o 
   1  40   1     9304.85    10021.46    900.61 o 
   2  40   1      176.87      346.73    304.21 o 
   3  40   1       22.35      255.30    359.97 o 
   4  40   1     2975.44     4034.05    627.40 o 
   5  40   1     2100.58     2021.71    711.88 o 
   6  40   1     3315.37     2827.12    597.17 o 
   7  40   1     1509.26     1170.80    491.57 o 
  -7  41   1     6993.81     6335.77   1458.85 o 
  -6  41   1     7818.64     7347.11    837.32 o 
  -5  41   1      278.78      406.65    393.82 o 
  -4  41   1     2843.99     2872.27    560.67 o 
  -3  41   1    12548.35    13110.22    812.44 o 
  -2  41   1     7732.84     7436.15    636.73 o 
  -1  41   1     1085.45     1894.51    504.94 o 
   0  41   1     8582.92    10023.89    996.89 o 
   1  41   1    19457.16    20151.02   1227.31 o 
   2  41   1    12259.51    11367.65    756.21 o 
   3  41   1      329.58      682.85    436.20 o 
   4  41   1     4563.74     4586.41    689.50 o 
   5  41   1    12029.16    12029.41   1069.46 o 
   6  41   1    11434.22    13414.62   1708.26 o 
  -7  42   1      599.26     1095.48    628.40 o 
  -6  42   1     1142.99      834.11    463.29 o 
  -5  42   1     3413.11     2354.39    570.74 o 
  -4  42   1      192.39      133.77    406.72 o 
  -3  42   1     2100.26     2595.12    451.73 o 
  -2  42   1     7339.92     6509.79    785.61 o 
  -1  42   1     8000.78    11070.93    978.01 o 
   0  42   1     3872.62     5005.45   1222.23 o 
   1  42   1      553.17      933.73    434.18 o 
   2  42   1     6541.90     8469.57    867.26 o 
   3  42   1    13366.69    14185.00   1541.81 o 
   4  42   1    15608.89    15991.17   1170.35 o 
   5  42   1       25.14     1471.50    474.94 o 
   6  42   1     7710.65     7857.78   1082.42 o 
  -6  43   1     6241.47     3697.69    912.64 o 
  -5  43   1      449.70      323.45    388.17 o 
  -4  43   1     3411.79     2486.77    556.69 o 
  -3  43   1    10215.42    10058.42    752.96 o 
  -2  43   1    12279.42    13485.98   1059.96 o 
  -1  43   1    11942.86    11518.00    999.50 o 
   0  43   1    10438.64    10501.05   1169.48 o 
   1  43   1     2054.75     3019.90    586.69 o 
   2  43   1     2554.85     2072.36    527.18 o 
   3  43   1    13027.78    13822.14   1247.84 o 
   4  43   1     7071.93     6334.57    791.74 o 
   5  43   1     6676.77     7619.95    892.83 o 
   6  43   1     4452.29     4419.81    982.81 o 
  -6  44   1     3436.00     3332.02    905.47 o 
  -5  44   1    15189.39    15886.62   1212.66 o 
  -4  44   1    18211.31    18918.11   1275.09 o 
  -3  44   1    14228.71    15297.35    906.98 o 
  -2  44   1      219.61     1122.14    461.81 o 
  -1  44   1     4431.28     4295.24    682.88 o 
   0  44   1     7229.99     7841.08    854.73 o 
   1  44   1     5370.01     4905.14    706.50 o 
   2  44   1      469.05      811.93    457.42 o 
   3  44   1      131.13       55.99    426.37 o 
   4  44   1      842.58      903.71    477.29 o 
   5  44   1     2550.19     1956.91    749.78 o 
  -5  45   1        9.61     -207.42    575.65 o 
  -4  45   1     3874.04     3957.93    672.05 o 
  -3  45   1     6651.96     5658.05   1106.23 o 
  -2  45   1     1381.29     1409.41    500.15 o 
  -1  45   1      336.27     1723.40    733.90 o 
   0  45   1     6452.20     6501.63    788.27 o 
   1  45   1     8219.67     8152.90   1746.93 o 
   2  45   1     4554.93     4646.69   1030.95 o 
   3  45   1       85.06       62.48    577.70 o 
   4  45   1    12465.47    11143.77   1389.45 o 
   5  45   1    17768.90    16655.47   1752.56 o 
  -5  46   1     1515.48     2357.40    763.10 o 
  -4  46   1      560.83     1323.38    700.61 o 
  -3  46   1      665.78      448.61    464.41 o 
  -2  46   1     5240.41     5709.23    779.62 o 
  -1  46   1    12725.76    10859.27   1005.97 o 
   0  46   1     5583.30     5412.75    756.95 o 
   1  46   1       56.50      214.81   1059.12 o 
   2  46   1     6712.48     7219.71   1283.95 o 
   4  46   1    17860.61    19287.39   1819.14 o 
  -2  47   1    24942.26    24357.61   1424.19 o 
  -1  47   1    22455.89    21051.09   1356.48 o 
   0  47   1     5947.80     5368.67    750.95 o 
   1  47   1      528.93     1949.64    536.87 o 
  -2  48   1      466.60     1858.58    781.02 o 
  -1  48   1      902.60     2771.09    621.80 o 
   0  48   1    10632.58    12206.43   1090.08 o 
   1  48   1    14882.01    14766.68   1617.35 o 
 -14   0   2    54983.20    63704.21   3614.72 o 
 -13   0   2    70863.34    70996.13   3806.26 o 
 -12   0   2    10405.11    12904.52   1484.20 o 
 -11   0   2     6504.12     5720.15   1051.95 o 
 -10   0   2    62727.57    62198.50   3157.38 o 
  -9   0   2   105635.97   109263.77   3311.79 o 
  -8   0   2    57956.41    52672.26   2597.96 o 
  -7   0   2    19973.96    20043.52    656.60 o 
  -6   0   2    27023.63    26404.83    887.01 o 
  -5   0   2    86104.02    89001.00   2386.26 o 
  -3   0   2    71497.27    76826.40   2893.11 o 
  -2   0   2     3911.15     3571.19    318.55 o 
  -1   0   2    31031.38    35380.94   1581.76 o 
   0   0   2    38373.12    41179.20    905.94 o 
   1   0   2     7187.00     6704.55    299.36 o 
   2   0   2    14899.46    16161.15    534.25 o 
   3   0   2    16458.46    18231.70    604.93 o 
   4   0   2   108429.01   122729.84   3202.55 o 
   5   0   2    69098.43    70950.54   1657.32 o 
   6   0   2    49597.54    51235.04   1708.07 o 
   7   0   2     4579.64     4532.61    578.47 o 
   8   0   2     1068.71      570.79    565.15 o 
   9   0   2    21332.57    20507.14   1075.92 o 
  10   0   2    63614.18    61071.79   3228.56 o 
  11   0   2    43785.23    42486.55   2681.59 o 
  12   0   2     2814.70     4182.69   1002.27 o 
  13   0   2     5254.48     6536.51   1272.17 o 
 -14   1   2     1497.68     3168.57    717.79 o 
 -13   1   2     1012.04     1998.00    632.45 o 
 -12   1   2     1660.53     1689.48    542.31 o 
 -11   1   2     1901.51     1630.00    486.54 o 
 -10   1   2     7155.25     6767.85    756.69 o 
  -9   1   2     3765.56     2931.74    306.77 o 
  -8   1   2     6104.36     5622.14    260.64 o 
  -7   1   2     7584.96     7274.53    286.76 o 
  -6   1   2    28071.34    27960.26    598.06 o 
  -5   1   2    94973.05    99022.77   1875.34 o 
  -3   1   2    54445.93    55992.55   1540.33 o 
  -2   1   2    39162.04    44397.70   1019.75 o 
  -1   1   2    51534.06    56698.38   1052.65 o 
   0   1   2   109224.56   117207.47   1703.58 o 
   1   1   2   213125.56   234238.48   3665.53 o 
   2   1   2    66625.48    73626.21   1237.97 o 
   3   1   2     2268.23     2482.37    124.74 o 
   4   1   2    21736.76    22254.86    475.69 o 
   5   1   2    36904.15    38213.38    752.43 o 
   6   1   2    40285.26    38441.02    830.21 o 
   7   1   2    15165.42    14957.94    637.28 o 
   8   1   2     6273.08     5325.72    417.21 o 
   9   1   2     4624.68     4649.25    424.39 o 
  10   1   2     8219.58     8204.66   3132.79 o 
  11   1   2      113.81     -105.83    450.70 o 
  12   1   2      335.75       55.63    500.95 o 
  13   1   2      335.38     1267.86    553.53 o 
 -14   2   2      118.86      181.84    586.41 o 
 -13   2   2     1207.77      736.47    540.52 o 
 -12   2   2       18.31      -69.28    442.46 o 
 -11   2   2      675.35      537.22    454.82 o 
 -10   2   2      530.58      203.56    292.88 o 
  -9   2   2      116.22     -234.16    234.16 o 
  -8   2   2      247.12      315.79    136.83 o 
  -7   2   2       96.74      145.68    109.76 o 
  -6   2   2     6259.99     5196.59    225.35 o 
  -5   2   2      573.56      434.25    154.57 o 
  -4   2   2    18148.31    16819.33    895.74 o 
  -3   2   2     5567.42     5571.73    249.34 o 
  -2   2   2      139.05      -74.97     74.97 o 
  -1   2   2     4924.66     4850.54    252.18 o 
   0   2   2     6975.84     7431.27    169.51 o 
   1   2   2    17232.98    18212.80    502.86 o 
   2   2   2    64079.61    68690.59   1161.47 o 
   3   2   2      564.71      343.65    116.28 o 
   4   2   2     2982.99     3248.29    209.26 o 
   5   2   2      360.05      347.81    136.54 o 
   6   2   2    21716.54    22657.54    733.90 o 
   7   2   2      727.51      683.57    226.39 o 
   8   2   2     1804.26     1823.17    293.30 o 
   9   2   2     1026.92      961.59    580.46 o 
  10   2   2      393.00     -415.40    434.33 o 
  11   2   2       85.93     -170.27    415.97 o 
  12   2   2     7799.09     7582.38    920.88 o 
  13   2   2     1047.92      717.37    631.99 o 
 -14   3   2      770.80     2123.76    647.23 o 
 -13   3   2      378.86      882.19    557.75 o 
 -12   3   2     2086.99     2716.29    762.58 o 
 -11   3   2       23.74      -91.88    390.31 o 
 -10   3   2     3414.74     3009.92    476.11 o 
  -9   3   2     8203.44     7369.69    922.89 o 
  -8   3   2     2584.93     2777.19    215.23 o 
  -7   3   2      732.38      820.09    135.91 o 
  -6   3   2    11245.52    11119.24    325.32 o 
  -5   3   2    44813.46    47517.08    983.04 o 
  -4   3   2    40115.29    36000.45   3083.10 o 
  -3   3   2    61288.42    66204.62   1465.59 o 
  -2   3   2    33818.17    36343.18    712.41 o 
  -1   3   2    30618.53    33098.16    577.49 o 
   0   3   2   135554.02   152808.03   2724.10 o 
   1   3   2    75362.85    82860.70   1530.94 o 
   2   3   2     1761.84     2002.15    145.59 o 
   3   3   2    30260.31    32804.51    729.09 o 
   4   3   2    31915.14    31726.12    741.46 o 
   5   3   2    38603.04    38382.58    888.65 o 
   6   3   2    50042.59    49117.25   1113.38 o 
   7   3   2    19333.39    20012.75    766.43 o 
   8   3   2       96.26      -69.25    206.57 o 
   9   3   2    13313.02    12913.48    751.09 o 
  10   3   2     8778.88     9083.23    973.27 o 
  11   3   2     1935.83     1364.31    553.66 o 
  12   3   2      758.78      343.09    495.26 o 
  13   3   2     1306.71     1922.05    612.03 o 
 -14   4   2    39254.75    40887.44   1958.44 o 
 -13   4   2    37351.29    34390.18   1737.01 o 
 -12   4   2     8418.90     9248.61    953.89 o 
 -11   4   2     6043.88     5028.59    708.32 o 
 -10   4   2    61140.52    59513.02   3422.16 o 
  -9   4   2    90311.39    87973.42   2157.13 o 
  -8   4   2    49500.08    50348.15   1006.05 o 
  -7   4   2     1575.20     1815.73    167.42 o 
  -6   4   2     6975.80     6875.32    286.13 o 
  -5   4   2    87201.20    90336.84   1546.16 o 
  -4   4   2   109529.57   117321.60   2161.93 o 
  -3   4   2    29447.10    27998.55   2402.43 o 
  -2   4   2       42.92      -62.29     66.79 o 
  -1   4   2     7516.92     7651.59    261.25 o 
   0   4   2      719.93      696.09     90.11 o 
   1   4   2     3854.40     3756.51    185.24 o 
   2   4   2     1584.43     1833.48    142.61 o 
   3   4   2     1425.12     1712.10    160.40 o 
   4   4   2    57333.77    59532.82   1920.64 o 
   5   4   2    32273.45    33222.38    801.52 o 
   6   4   2    75427.35    77633.86   1619.11 o 
   7   4   2    15413.34    15045.00    861.83 o 
   8   4   2       71.26      104.23    242.17 o 
   9   4   2    42488.22    40456.19   1337.03 o 
  10   4   2    64754.90    65701.52   1945.24 o 
  11   4   2    33727.20    34292.30   1642.12 o 
  12   4   2     7634.70     8336.25    933.71 o 
  13   4   2     3690.81     5117.79    801.77 o 
 -14   5   2     5450.70     6057.89    892.89 o 
 -13   5   2     1331.43     1034.50    568.12 o 
 -12   5   2      859.75      164.41    476.30 o 
 -11   5   2       60.47      173.39    867.06 o 
 -10   5   2     3301.41     2861.63   1155.66 o 
  -9   5   2     7267.10     6474.00    455.82 o 
  -8   5   2    20280.21    19613.87    762.80 o 
  -7   5   2     1878.44     2202.58    254.86 o 
  -6   5   2     7751.03     7850.77    456.54 o 
  -5   5   2    59376.73    60416.24   1083.02 o 
  -4   5   2   128592.54   135339.64   2473.06 o 
  -3   5   2    70542.21    76821.41   2081.94 o 
  -2   5   2       81.39      206.67     90.53 o 
  -1   5   2   107040.23   127405.07   3259.08 o 
   0   5   2   100146.05   112358.43   1822.84 o 
   1   5   2   144577.70   164336.06   2634.01 o 
   2   5   2   198108.84   216835.34   3877.69 o 
   3   5   2    23967.44    26467.74    626.59 o 
   4   5   2    17691.89    17597.71    528.32 o 
   5   5   2   100626.40   107033.52   2096.78 o 
   6   5   2    50769.21    50678.89   1148.01 o 
   7   5   2    11091.88    10433.86    567.64 o 
   8   5   2     1958.26     1981.70    341.33 o 
   9   5   2      981.03      926.19    318.75 o 
  10   5   2    15102.21    15927.85   2271.62 o 
  11   5   2     2287.44     1399.97    567.53 o 
  12   5   2      358.45     1199.34    680.38 o 
  13   5   2      548.78     -291.28    728.78 o 
 -14   6   2      753.12      848.75    568.82 o 
 -13   6   2      426.74      749.24    547.08 o 
 -12   6   2      250.36      696.10    504.95 o 
 -11   6   2      172.68      282.25    364.53 o 
 -10   6   2     2164.97     2621.73    549.28 o 
  -9   6   2    11862.96    11706.85    592.00 o 
  -8   6   2      364.33      120.45    186.21 o 
  -7   6   2      559.39      378.30    102.11 o 
  -6   6   2    11050.12    10600.58    318.21 o 
  -5   6   2      135.94      204.13     94.49 o 
  -4   6   2      251.35      428.66     77.59 o 
  -3   6   2      154.63      141.34     92.73 o 
  -2   6   2       37.85      -66.04     66.04 o 
  -1   6   2    95856.34   101866.59   4605.02 o 
   0   6   2     4258.99     4018.38    153.43 o 
   1   6   2    16288.12    16217.87    363.75 o 
   2   6   2    18876.94    20185.78    469.48 o 
   3   6   2     5197.26     4473.03    232.10 o 
   4   6   2      921.87      667.98    146.12 o 
   5   6   2      999.72     1329.02    235.81 o 
   6   6   2     7012.95     6591.69    351.91 o 
   7   6   2     1436.21     2015.37    326.79 o 
   8   6   2        5.54      -81.48    285.62 o 
   9   6   2     2949.40     3789.07    574.49 o 
  10   6   2     9600.12     8848.32    682.96 o 
  11   6   2     6736.61     6857.94    846.95 o 
  12   6   2     9598.97    11801.83   1113.37 o 
  13   6   2      209.48      212.67    523.52 o 
 -14   7   2       42.22      -49.57    535.35 o 
 -13   7   2      849.96     1149.46    603.08 o 
 -12   7   2      585.32      838.50    496.57 o 
 -11   7   2       93.03      714.27    381.02 o 
 -10   7   2      165.42      401.87    333.50 o 
  -9   7   2    12072.96    11599.82   1130.30 o 
  -8   7   2       47.39      190.55    205.83 o 
  -7   7   2      422.02      426.04    125.77 o 
  -6   7   2      157.08      179.12     96.94 o 
  -5   7   2     6623.13     6569.08    207.52 o 
  -4   7   2    11366.07    11423.81    346.64 o 
  -3   7   2    22162.71    22655.51    529.06 o 
  -2   7   2     3162.62     3411.41    157.64 o 
  -1   7   2    25627.05    27805.54    683.96 o 
   0   7   2    49510.90    55289.71    955.48 o 
   1   7   2    69518.99    78393.55   1321.28 o 
   2   7   2    10059.06    11055.30    382.59 o 
   3   7   2    22085.86    23186.65    676.87 o 
   4   7   2    20306.92    21666.51    575.32 o 
   5   7   2    63091.90    64426.79   1362.53 o 
   6   7   2    29221.30    28798.77    769.13 o 
   7   7   2    11065.97    10369.96   1065.43 o 
   8   7   2     3442.15     2400.37    472.45 o 
   9   7   2     4193.10     4251.26    585.39 o 
  10   7   2     6733.83     5833.58    720.86 o 
  11   7   2     9546.47     8755.90    744.36 o 
  12   7   2     3251.77     2549.30   1073.97 o 
 -14   8   2    25144.86    25595.73   1589.49 o 
 -13   8   2    19057.00    21255.90   1418.09 o 
 -12   8   2     3391.66     5030.80   1058.60 o 
 -11   8   2     6007.06     7502.54    734.48 o 
 -10   8   2    58275.67    59091.55   2045.20 o 
  -9   8   2    51873.04    51960.12   1801.66 o 
  -8   8   2    58010.73    53914.71   1805.48 o 
  -7   8   2      176.66      344.58    126.82 o 
  -6   8   2     1485.35     1353.51    121.48 o 
  -5   8   2   105150.63   107542.98   1649.94 o 
  -4   8   2    36760.59    37842.84    815.93 o 
  -3   8   2    28839.61    28674.34    751.28 o 
  -2   8   2     5418.93     6355.91    227.89 o 
  -1   8   2     7146.87     8169.05    574.68 o 
   0   8   2     1948.05     2625.42    180.58 o 
   1   8   2     1667.87     1817.36    184.76 o 
   2   8   2     1251.59     1527.26    115.06 o 
   3   8   2    10152.06    10948.19    316.35 o 
   4   8   2      920.13     1244.03    166.65 o 
   5   8   2    25347.09    25970.59    687.97 o 
   6   8   2    34494.09    35894.49    899.75 o 
   7   8   2     7534.68     7625.48    403.59 o 
   8   8   2     2364.14     3112.35    493.89 o 
   9   8   2    30397.04    28185.22   1321.44 o 
  10   8   2    37630.55    37036.89   1622.69 o 
  11   8   2    40816.54    41321.85   1484.68 o 
  12   8   2     4676.50     4949.23    786.05 o 
 -14   9   2      296.48      350.06    898.56 o 
 -13   9   2       48.03     -480.18    564.13 o 
 -12   9   2     1954.81     2302.60    888.06 o 
 -11   9   2     2473.27     2704.43    521.25 o 
 -10   9   2     1281.29     1168.95    393.09 o 
  -9   9   2    31092.08    30274.95   1017.13 o 
  -8   9   2    47976.02    44336.34   1566.16 o 
  -7   9   2    48148.53    49173.35    970.37 o 
  -6   9   2      332.01      418.68     94.95 o 
  -5   9   2    34338.44    33052.91    682.53 o 
  -4   9   2    71062.24    76953.30   1752.96 o 
  -3   9   2    97959.95   103774.74   2263.04 o 
  -2   9   2    18876.36    17958.60    437.13 o 
  -1   9   2    25741.22    28050.69    710.49 o 
   0   9   2   281109.06   320938.56   8013.96 o 
   1   9   2   125768.00   140941.75   2302.91 o 
   2   9   2    96216.91   102473.46   1719.18 o 
   3   9   2      250.69      267.88     84.46 o 
   4   9   2    87801.20    91495.87   2097.08 o 
   5   9   2   107844.69   107062.52   2110.32 o 
   6   9   2    55040.29    54421.35   1227.90 o 
   7   9   2    11373.71    10524.42    550.59 o 
   8   9   2      171.73     -171.15    259.70 o 
   9   9   2     9199.76     8390.28    776.96 o 
  10   9   2    10236.11    10545.76    925.09 o 
  11   9   2     9073.37     8320.04   1220.36 o 
  12   9   2      423.77      305.29    477.05 o 
 -14  10   2     4560.25     6261.52   1208.66 o 
 -13  10   2     2888.55     3289.51   1044.78 o 
 -12  10   2      423.62     1002.77    436.24 o 
 -11  10   2     1012.19      910.87    400.49 o 
 -10  10   2     9855.76     9542.09    768.15 o 
  -9  10   2    22332.99    13433.57   1019.68 o 
  -8  10   2    11946.96    10933.34    767.15 o 
  -7  10   2     1026.81     1064.48    191.23 o 
  -6  10   2     4051.39     3633.41    254.83 o 
  -5  10   2    26337.47    25037.51    643.42 o 
  -4  10   2      187.46      116.25    134.89 o 
  -3  10   2     2810.16     2927.25    224.10 o 
  -2  10   2     1559.61     1596.44    191.41 o 
  -1  10   2      250.06      340.93    135.16 o 
   0  10   2     8879.86    10035.04    362.69 o 
   1  10   2     4339.84     4907.60    194.70 o 
   2  10   2    13460.57    13751.20    518.64 o 
   3  10   2    14893.56    15779.45    383.34 o 
   4  10   2    15149.03    15580.41   1107.74 o 
   5  10   2     2464.22     1938.69    250.01 o 
   6  10   2     3551.83     3172.87    270.82 o 
   7  10   2      350.56      270.23    207.05 o 
   8  10   2      121.15      122.50    545.18 o 
   9  10   2     1842.42     2206.48    499.22 o 
  10  10   2    10224.72     8753.54    867.28 o 
  11  10   2     1974.17     3553.58    662.26 o 
  12  10   2      908.00      509.94    511.49 o 
 -14  11   2     1812.44     1787.29   1130.56 o 
 -13  11   2     4528.76     6525.24   1225.05 o 
 -12  11   2     2427.34     2325.53    537.68 o 
 -11  11   2     3874.90     3191.75    560.53 o 
 -10  11   2     1108.81     1220.59    412.40 o 
  -9  11   2      386.77      314.56    190.51 o 
  -8  11   2      996.51      721.79    267.48 o 
  -7  11   2     1978.42     1714.47    214.26 o 
  -6  11   2     4548.47     4331.04    293.64 o 
  -5  11   2     3513.77     2986.52    245.79 o 
  -4  11   2      251.45      527.09    155.51 o 
  -3  11   2    25216.93    25652.95   1039.44 o 
  -2  11   2      199.92      536.18    122.49 o 
  -1  11   2      164.01      251.19    115.21 o 
   0  11   2    22209.05    21449.90    606.16 o 
   1  11   2     4807.10     5171.05    239.54 o 
   2  11   2    35580.14    36453.08    718.02 o 
   3  11   2     2064.53     1986.03    145.03 o 
   4  11   2     2147.09     2187.65    151.93 o 
   5  11   2    14621.44    15147.58    576.27 o 
   6  11   2     5816.96     5980.40    344.35 o 
   7  11   2      176.51      277.76    219.45 o 
   8  11   2     4324.69     4493.88    933.13 o 
   9  11   2      625.25      750.12    411.78 o 
  10  11   2       29.51     -159.58    648.12 o 
  11  11   2     1575.27     2383.91    596.77 o 
  12  11   2      351.14      869.28    404.78 o 
 -14  12   2    24866.31    25919.16   2296.46 o 
 -13  12   2    19744.05    21634.55   2012.22 o 
 -12  12   2     3264.67     3653.59    613.06 o 
 -11  12   2     1349.66     1562.02    461.33 o 
 -10  12   2    48089.98    49226.86   2981.45 o 
  -9  12   2    45613.99    42108.73   1647.47 o 
  -8  12   2   101414.88    97645.65   2386.29 o 
  -7  12   2      491.77      672.29    182.41 o 
  -6  12   2     2400.92     2252.97    222.97 o 
  -5  12   2    51869.47    49789.49   1094.22 o 
  -4  12   2    43023.86    44101.18   1217.92 o 
  -3  12   2    28857.02    28513.39    889.94 o 
  -2  12   2    24763.61    27761.57    633.46 o 
  -1  12   2     2743.23     2973.18    297.12 o 
   0  12   2      188.68       12.21    119.56 o 
   1  12   2       67.22      103.47    109.20 o 
   2  12   2    14849.62    15118.88    377.69 o 
   3  12   2      263.31      280.67    101.17 o 
   4  12   2     5604.69     6038.13    237.51 o 
   5  12   2    24981.78    22696.01    988.32 o 
   6  12   2    31192.35    30958.04   1323.78 o 
   7  12   2     3597.69     3559.88    448.58 o 
   8  12   2     9600.81     9189.51    767.19 o 
   9  12   2    21589.43    21987.82   1162.52 o 
  10  12   2    29581.71    29971.82   1449.04 o 
  11  12   2    37514.77    42878.07   1869.46 o 
  12  12   2    10018.13    10097.00    993.35 o 
 -13  13   2      888.98     1912.86    891.64 o 
 -12  13   2      579.45      191.16    917.25 o 
 -11  13   2      747.89      777.18    403.45 o 
 -10  13   2     2249.12     2030.20    572.07 o 
  -9  13   2     7233.87     7748.06    546.27 o 
  -8  13   2    23878.96    22533.03   1017.82 o 
  -7  13   2    12996.08    12172.30    468.25 o 
  -6  13   2    11388.01    11135.33    457.79 o 
  -5  13   2   113188.23   117122.24   2277.53 o 
  -4  13   2    93620.03    94564.37   2152.86 o 
  -3  13   2    93693.58    98596.52   1875.73 o 
  -2  13   2       78.59       44.53    138.59 o 
  -1  13   2    56264.64    65774.23   1509.32 o 
   0  13   2   371562.22   433237.53   8838.93 o 
   1  13   2   369454.44   429790.50   7620.10 o 
   2  13   2    45385.93    45508.08    992.03 o 
   3  13   2    21234.27    22955.60    518.77 o 
   4  13   2    85764.98    86437.55   1748.44 o 
   5  13   2   125227.97   126051.59   2459.17 o 
   6  13   2    65626.88    67285.12   3414.22 o 
   7  13   2     1958.72     1880.23    325.95 o 
   8  13   2     2878.79     3119.42    694.98 o 
   9  13   2    15110.65    14986.57   1026.54 o 
  10  13   2     6254.70     5626.65    727.81 o 
  11  13   2     2277.09     3573.02    680.05 o 
  12  13   2     1050.49     1515.09    551.53 o 
 -13  14   2    12268.44    12151.69   1042.70 o 
 -12  14   2     3371.54     4363.19    667.75 o 
 -11  14   2     2527.14     3136.10    909.57 o 
 -10  14   2    15375.27    14312.58   1059.63 o 
  -9  14   2    30161.63    27877.74   1005.21 o 
  -8  14   2    39799.13    40152.50   1232.32 o 
  -7  14   2     2218.27     2011.68    235.65 o 
  -6  14   2     8767.49     8704.77    510.36 o 
  -5  14   2    18054.14    18675.26    598.18 o 
  -4  14   2    14959.11    15315.13    558.14 o 
  -3  14   2     8705.83     9098.50    460.38 o 
  -2  14   2     2249.01     2322.91    260.58 o 
  -1  14   2    35461.28    40427.96   1014.09 o 
   0  14   2    27638.08    31553.51   1354.34 o 
   1  14   2     1893.86     2183.44    253.92 o 
   2  14   2    13556.57    14158.58    440.18 o 
   3  14   2      699.06      834.35    128.23 o 
   4  14   2     3276.51     3367.26    194.15 o 
   5  14   2     4716.30     4277.44    288.35 o 
   6  14   2     5994.14     4639.88    578.98 o 
   7  14   2    12545.42    13004.93    656.09 o 
   8  14   2      108.65      191.69    351.34 o 
   9  14   2     3451.32     4073.40    639.76 o 
  10  14   2     9366.26     9570.69    921.18 o 
  11  14   2     5191.96     6720.58    835.13 o 
  12  14   2      136.68      724.88    467.60 o 
 -13  15   2     3123.33     4216.88    696.61 o 
 -12  15   2    16447.16    15655.24   1103.82 o 
 -11  15   2     7170.21     6319.47    723.69 o 
 -10  15   2     2073.48     2012.31    359.11 o 
  -9  15   2      677.61      686.02    290.41 o 
  -8  15   2      300.05      481.08    261.31 o 
  -7  15   2     5231.38     5054.56    474.27 o 
  -6  15   2    13426.06    12843.27    471.00 o 
  -5  15   2    28611.53    29488.82    764.13 o 
  -4  15   2    21072.08    20909.50    677.53 o 
  -3  15   2     4325.12     4398.67    384.62 o 
  -2  15   2     6197.34     6241.29    310.45 o 
  -1  15   2     3797.37     4007.88    266.17 o 
   0  15   2     4456.00     4342.52    303.36 o 
   1  15   2    18422.58    17011.21    653.83 o 
   2  15   2    11013.93    11143.07    467.19 o 
   3  15   2    28056.65    29723.85   1110.08 o 
   4  15   2      393.86      813.42    131.00 o 
   5  15   2     2134.31     2454.64    233.61 o 
   6  15   2     1099.89      953.25    258.51 o 
   7  15   2     7669.14     8275.81    719.40 o 
   8  15   2    11014.27    10002.29    824.52 o 
   9  15   2     4428.30     5496.41    708.37 o 
  10  15   2      745.05     1181.96    490.32 o 
  11  15   2     1695.37     1890.99    562.48 o 
  12  15   2     2807.05     2682.13    609.56 o 
 -13  16   2    24822.85    26817.72   2736.90 o 
 -12  16   2     5155.45     6229.71    768.72 o 
 -11  16   2      379.67      957.78    409.89 o 
 -10  16   2    35879.36    34842.18   1209.84 o 
  -9  16   2    64085.90    63534.48   3022.12 o 
  -8  16   2    52877.54    50179.27   2687.76 o 
  -7  16   2     7538.47     7902.75    511.99 o 
  -6  16   2     1984.94     2543.40    253.67 o 
  -5  16   2    30761.37    31004.31    801.47 o 
  -4  16   2    58169.10    58345.75   1461.91 o 
  -3  16   2    33197.02    32338.55    750.43 o 
  -2  16   2    25436.58    27721.35    768.41 o 
  -1  16   2     5877.49     6722.22    341.95 o 
   0  16   2      241.63      414.32    152.70 o 
   1  16   2     1928.14     2559.33    248.69 o 
   2  16   2     1321.44     1512.34    193.82 o 
   3  16   2     6010.03     6775.13    329.28 o 
   4  16   2    51050.76    52930.48   1027.78 o 
   5  16   2    66480.05    64977.67   1699.19 o 
   6  16   2     8615.05    10108.12    586.08 o 
   7  16   2      474.92      677.86    311.63 o 
   8  16   2       93.30      200.94    343.17 o 
   9  16   2    18316.73    21176.07   1193.49 o 
  10  16   2    32296.81    31463.05   1523.85 o 
  11  16   2    23958.18    22262.62   1382.64 o 
  12  16   2     6632.27     7001.51    869.50 o 
 -13  17   2     1384.63     1432.71    551.25 o 
 -12  17   2      138.91      571.96    782.81 o 
 -11  17   2      606.18     1128.51    492.68 o 
 -10  17   2     2273.55     3131.92    423.56 o 
  -9  17   2     9911.36    10647.95    688.45 o 
  -8  17   2     3030.44     3378.35    407.81 o 
  -7  17   2     1037.14      946.85    269.21 o 
  -6  17   2    25108.79    23380.82    683.92 o 
  -5  17   2   123710.41   128979.18   2528.16 o 
  -4  17   2   202747.95   221195.48   4736.36 o 
  -3  17   2   133955.41   139375.47   2625.64 o 
  -2  17   2     3836.77     3746.58    263.35 o 
  -1  17   2    47606.46    49629.91   1230.86 o 
   0  17   2   240957.97   275104.09   5746.99 o 
   1  17   2   193936.06   211030.98   4481.48 o 
   2  17   2   117587.77   125579.70   3025.77 o 
   3  17   2     2891.12     2968.45    280.11 o 
   4  17   2    36930.39    38400.89    952.56 o 
   5  17   2    76560.72    79744.38   2016.10 o 
   6  17   2    59267.53    57555.00   1595.66 o 
   7  17   2     6885.51     7012.79    529.50 o 
   8  17   2     1491.36      453.73    394.74 o 
   9  17   2    22933.88    20614.32   1252.96 o 
  10  17   2     6310.55     6834.98    815.09 o 
  11  17   2     1563.99     1381.53    771.80 o 
  12  17   2      306.66      432.67    502.74 o 
 -13  18   2    18017.22    19246.22   2950.47 o 
 -12  18   2     4824.06     4783.94   1110.59 o 
 -11  18   2     3687.69     5480.93   1100.86 o 
 -10  18   2    32039.07    30646.86   2130.94 o 
  -9  18   2    31427.83    29517.63   1365.79 o 
  -8  18   2     6394.26     6172.48    561.47 o 
  -7  18   2      144.59     -227.21    227.21 o 
  -6  18   2     2978.61     3150.58    277.49 o 
  -5  18   2    54122.19    55411.68   1254.48 o 
  -4  18   2    18214.18    18080.47    569.05 o 
  -3  18   2      162.72       26.66    119.19 o 
  -2  18   2    26602.56    28659.00    807.66 o 
  -1  18   2    37363.89    41405.59   1117.53 o 
   0  18   2     1767.93     2325.04    254.96 o 
   1  18   2      145.62      499.91    169.37 o 
   2  18   2     4161.33     3861.19    268.70 o 
   3  18   2      954.01      994.09    182.48 o 
   4  18   2      207.87      614.40    176.41 o 
   5  18   2    17434.29    17818.80   1052.44 o 
   6  18   2    26392.33    24100.92    904.75 o 
   7  18   2    31227.61    31023.65   1075.56 o 
   8  18   2     3606.71     4118.08    627.95 o 
   9  18   2     7775.42     7482.21   1243.74 o 
  10  18   2    22808.81    23504.80   1352.76 o 
  11  18   2    13081.81    13122.73   1123.54 o 
  12  18   2     2785.39     2524.48    658.93 o 
 -13  19   2       58.42      -61.30    441.02 o 
 -12  19   2     6782.83     7766.11    960.53 o 
 -11  19   2     9295.14     8754.11    870.85 o 
 -10  19   2     9448.71     9634.29    689.54 o 
  -9  19   2      286.80      -36.04    274.13 o 
  -8  19   2      194.16      -24.42    231.19 o 
  -7  19   2     1848.44     1773.24    325.02 o 
  -6  19   2    14307.42    14070.42    524.02 o 
  -5  19   2     7086.98     6816.17    579.18 o 
  -4  19   2       44.34       75.75    150.70 o 
  -3  19   2     5218.15     5805.15    465.24 o 
  -2  19   2      852.59     1002.71    185.31 o 
  -1  19   2     6916.48     7791.65    396.81 o 
   0  19   2     2046.20     2485.11    263.97 o 
   1  19   2     9459.73    10658.34    534.14 o 
   2  19   2     1088.87     1025.85    188.74 o 
   3  19   2      481.00      493.16    198.33 o 
   4  19   2     1116.22     1139.74    339.67 o 
   5  19   2       58.29      400.84    230.37 o 
   6  19   2      542.83      180.05    238.29 o 
   7  19   2     4836.61     5508.00    509.14 o 
   8  19   2     4762.90     4613.61    532.15 o 
   9  19   2      921.26      928.68    454.60 o 
  10  19   2       54.04      562.59    476.34 o 
  11  19   2     1968.37     2946.01    626.46 o 
  12  19   2     5614.39     7009.73   1166.15 o 
 -13  20   2    16631.74    19988.18   1356.51 o 
 -12  20   2     6066.84     4732.03    807.40 o 
 -11  20   2      911.30     1104.88    476.87 o 
 -10  20   2     6395.81     7322.67    876.99 o 
  -9  20   2    30921.85    29350.64   1887.15 o 
  -8  20   2    30094.22    29895.41   1061.46 o 
  -7  20   2    19266.71    18003.53    766.77 o 
  -6  20   2      897.23      929.27    212.30 o 
  -5  20   2     3916.46     3250.48    307.07 o 
  -4  20   2    40894.17    38921.33    970.19 o 
  -3  20   2    40422.93    42453.16   1103.84 o 
  -2  20   2    12155.01    11572.68    466.89 o 
  -1  20   2     2440.26     2727.67    419.36 o 
   0  20   2      999.71     1271.20    209.88 o 
   1  20   2      797.71      950.72    208.71 o 
   2  20   2    12558.14    13433.52    569.64 o 
   3  20   2    19991.63    19942.86   1252.46 o 
   4  20   2    21432.90    20275.81    628.49 o 
   5  20   2     1389.34     1191.40    279.10 o 
   6  20   2    14827.12    14294.25    710.76 o 
   7  20   2     3382.81     3362.12    428.36 o 
   8  20   2     2527.72     2264.89    391.82 o 
   9  20   2    17848.80    16959.84   1147.36 o 
  10  20   2    12961.02    15361.88   1171.14 o 
  11  20   2     5104.37     5360.43    773.52 o 
  12  20   2      509.78      825.58    662.20 o 
 -13  21   2       76.75      573.47    492.18 o 
 -12  21   2       11.76      453.23    477.33 o 
 -11  21   2       46.27     -156.36    655.80 o 
 -10  21   2     3094.11     2431.61    844.89 o 
  -9  21   2     4350.92     4007.06    481.03 o 
  -8  21   2     8346.70     7746.68    590.71 o 
  -7  21   2       65.63      -52.94    219.54 o 
  -6  21   2    12697.43    13500.72    554.69 o 
  -5  21   2    67293.66    64961.30   1454.44 o 
  -4  21   2   118691.62   118080.27   2368.46 o 
  -3  21   2   124864.42   130521.64   3315.62 o 
  -2  21   2     5066.69     5433.62    707.57 o 
  -1  21   2    28043.34    28875.47    860.72 o 
   0  21   2    88851.84    91932.06   2237.32 o 
   1  21   2   160717.48   164465.63   3612.65 o 
   2  21   2    51725.29    53609.80   1396.78 o 
   3  21   2     9286.36     9306.64    432.87 o 
   4  21   2    30158.99    31273.25   1337.10 o 
   5  21   2    67627.94    64329.23   1747.98 o 
   6  21   2    79053.89    77727.96   2069.27 o 
   7  21   2    23755.76    22618.80    931.24 o 
   8  21   2     1254.32     1288.63    337.63 o 
   9  21   2     7934.44     7761.21   1467.81 o 
  10  21   2    13312.13    12228.54   1887.00 o 
  11  21   2     1427.65      933.53    500.35 o 
  12  21   2      886.18     -148.01    647.86 o 
 -13  22   2    22255.76    20802.83   1893.40 o 
 -12  22   2     2326.91     1939.57    587.66 o 
 -11  22   2     2864.18     2213.15    573.60 o 
 -10  22   2    19454.18    19034.45    933.91 o 
  -9  22   2    39730.00    39043.77   2155.67 o 
  -8  22   2    10929.02    11650.88    695.61 o 
  -7  22   2      650.45      997.17    292.65 o 
  -6  22   2    26356.28    27502.21    811.24 o 
  -5  22   2    35900.50    37114.79    973.92 o 
  -4  22   2    20912.38    19837.45    641.86 o 
  -3  22   2       82.87      -44.19    152.32 o 
  -2  22   2    20279.94    20711.14    690.34 o 
  -1  22   2    21623.32    21494.28    976.83 o 
   0  22   2     1552.57     2120.13    271.76 o 
   1  22   2       27.17      826.07    205.29 o 
   2  22   2    10126.52    11025.98    524.88 o 
   3  22   2     9150.97     9205.70    436.18 o 
   4  22   2     1154.80     1047.34    259.07 o 
   5  22   2    21327.95    21087.46    847.19 o 
   6  22   2    49683.34    49872.38   1747.17 o 
   7  22   2    34966.67    32828.99   1168.06 o 
   8  22   2      632.65      561.56    296.43 o 
   9  22   2    12933.52    13209.01   1060.16 o 
  10  22   2    40261.09    40139.16   3097.46 o 
  11  22   2    31505.97    31835.58   1637.90 o 
 -13  23   2       50.42     1523.63    722.64 o 
 -12  23   2     1281.88     1715.54    841.20 o 
 -11  23   2     5834.47     5303.23    735.61 o 
 -10  23   2     8793.99    10486.63    751.90 o 
  -9  23   2        8.28      148.71    290.46 o 
  -8  23   2     9506.24     8673.12    830.04 o 
  -7  23   2    20672.20    18825.19    815.41 o 
  -6  23   2      672.33      930.82    226.20 o 
  -5  23   2     3801.72     4133.12    335.85 o 
  -4  23   2     5772.00     5610.38    480.86 o 
  -3  23   2    28839.88    29461.48   1505.22 o 
  -2  23   2     3075.84     2819.79    285.62 o 
  -1  23   2     4957.35     5631.05    380.54 o 
   0  23   2     5428.97     5566.14    386.61 o 
   1  23   2     4640.13     4636.29    371.12 o 
   2  23   2     9111.31     8112.66    468.17 o 
   3  23   2       53.93      168.35    162.29 o 
   4  23   2      201.33      188.19    361.48 o 
   5  23   2      117.54      238.86    239.75 o 
   6  23   2     1750.50     2030.02    451.98 o 
   7  23   2     6275.08     6598.14    574.80 o 
   8  23   2     2744.13     2758.90    437.12 o 
   9  23   2     2318.01     2140.68    758.49 o 
  10  23   2      106.49      -21.84    454.41 o 
  11  23   2     1320.64     1223.52    608.68 o 
 -12  24   2       61.71     1129.06    798.95 o 
 -11  24   2     3530.15     4382.93    714.31 o 
 -10  24   2    10589.02    10546.84    759.01 o 
  -9  24   2     9358.86     9483.29    696.71 o 
  -8  24   2    10002.21     9297.92    657.37 o 
  -7  24   2    24878.89    22514.32   1779.30 o 
  -6  24   2      742.03     1080.74    242.37 o 
  -5  24   2      106.56     -106.08    240.76 o 
  -4  24   2     7700.04     7928.82    491.29 o 
  -3  24   2    13851.65    13650.41    682.32 o 
  -2  24   2     9711.16    10632.11    498.16 o 
  -1  24   2     9311.51    10093.06    507.07 o 
   0  24   2     2043.87     2507.88    297.25 o 
   1  24   2      372.10      895.02    243.91 o 
   2  24   2    16292.71    16623.02    659.98 o 
   3  24   2     8459.28     8384.47    560.92 o 
   4  24   2    19666.59    18793.19    787.48 o 
   5  24   2     2098.96     2080.72    342.75 o 
   6  24   2     5178.40     5241.48    505.89 o 
   7  24   2     1173.26     1312.53    346.13 o 
   8  24   2     1329.64     1016.71    716.82 o 
   9  24   2     8155.41     8596.33    913.53 o 
  10  24   2     9787.66    10241.74   1030.69 o 
  11  24   2     4718.07     5188.02   1178.96 o 
 -12  25   2      102.88      -14.56    445.02 o 
 -11  25   2      879.98      730.31    483.47 o 
 -10  25   2     4812.59     4752.63    725.47 o 
  -9  25   2     6410.93     6404.08    597.73 o 
  -8  25   2    11026.51     9833.77   1106.60 o 
  -7  25   2      318.80      639.89    321.88 o 
  -6  25   2     1024.08     1261.84    262.78 o 
  -5  25   2    18587.90    18867.86    766.50 o 
  -4  25   2    42560.62    42812.79   1253.66 o 
  -3  25   2    21913.89    21041.32    776.40 o 
  -2  25   2     1790.14     1841.76    343.81 o 
  -1  25   2    34521.57    34937.42   1038.26 o 
   0  25   2    81897.19    88405.54   2292.49 o 
   1  25   2    72179.20    70998.39   1793.18 o 
   2  25   2    19073.20    18577.87    717.92 o 
   3  25   2     1109.18     1310.47    380.64 o 
   4  25   2    28187.79    28659.07   1021.47 o 
   5  25   2    70610.59    67010.30   2265.84 o 
   6  25   2    62897.98    59537.71   1748.26 o 
   7  25   2    23378.38    22540.37    963.71 o 
   8  25   2      764.01      589.54    334.76 o 
   9  25   2     1548.44     2084.09    586.28 o 
  10  25   2     8833.22     8205.19    933.50 o 
  11  25   2     4590.19     5763.17   1182.54 o 
 -12  26   2     4310.45     4158.22    716.69 o 
 -11  26   2      474.22      570.23    352.53 o 
 -10  26   2    21507.12    21719.07   1243.83 o 
  -9  26   2    55679.09    52665.90   1663.08 o 
  -8  26   2    14761.64    14734.95    820.81 o 
  -7  26   2       12.01       70.59    254.36 o 
  -6  26   2    37658.84    38084.73   1049.65 o 
  -5  26   2    25953.80    24927.74    822.28 o 
  -4  26   2    19128.10    20273.42    782.18 o 
  -3  26   2      176.10      251.85    215.28 o 
  -2  26   2      923.18      800.99    258.57 o 
  -1  26   2     7676.41     7810.13    460.60 o 
   0  26   2     2894.26     4142.03    695.24 o 
   1  26   2     3161.72     3175.81    609.96 o 
   2  26   2     8414.87     8392.13    555.62 o 
   3  26   2    20512.13    20067.07    763.13 o 
   4  26   2       34.40      175.72    229.14 o 
   5  26   2     8519.55     7791.05    660.35 o 
   6  26   2    17547.28    16820.94    844.30 o 
   7  26   2    13521.53    14320.63    830.63 o 
   8  26   2     1034.69      842.83    360.67 o 
   9  26   2     6652.55     5678.29    807.53 o 
  10  26   2    23482.39    23290.80   1538.48 o 
 -12  27   2     4054.97     5652.60    816.58 o 
 -11  27   2     4473.47     4352.89    570.07 o 
 -10  27   2      679.06     1022.87    740.49 o 
  -9  27   2     2187.10     2651.67    692.35 o 
  -8  27   2    18991.67    19232.79    942.71 o 
  -7  27   2    36571.04    39190.30   1327.43 o 
  -6  27   2    11535.50    10964.90    771.51 o 
  -5  27   2     3725.52     3684.75    609.09 o 
  -4  27   2     6118.42     5144.72    446.30 o 
  -3  27   2     5225.10     5157.83    436.18 o 
  -2  27   2      286.23      518.10    173.73 o 
  -1  27   2     1964.28     2313.08    309.36 o 
   0  27   2     3049.11     3215.56    342.44 o 
   1  27   2    14686.20    15120.80    788.68 o 
   2  27   2     1266.48     1315.20    335.10 o 
   3  27   2     4725.13     4728.76    460.13 o 
   4  27   2    26112.52    23852.03    936.79 o 
   5  27   2    19121.46    20291.76   1166.32 o 
   6  27   2      419.44      672.01    318.44 o 
   7  27   2     4774.44     5068.11    554.45 o 
   8  27   2    10365.02     9928.46    744.85 o 
   9  27   2    11591.93    13131.39   1116.45 o 
  10  27   2     5139.54     6548.82    857.55 o 
 -11  28   2     1016.21     1010.95    380.91 o 
 -10  28   2     8282.98     8677.16    740.69 o 
  -9  28   2     5297.70     5468.64    590.72 o 
  -8  28   2     5074.74     4819.65    532.31 o 
  -7  28   2     2631.79     2309.24    466.44 o 
  -6  28   2     5088.97     5267.63    518.84 o 
  -5  28   2       40.83     -241.85    296.50 o 
  -4  28   2     1438.55     1713.93    316.37 o 
  -3  28   2    11933.66    11462.74    817.93 o 
  -2  28   2     6319.96     7255.25    603.86 o 
  -1  28   2    16286.49    15328.74    644.30 o 
   0  28   2     8776.71     9268.77    580.87 o 
   1  28   2      161.59      501.12    315.85 o 
   2  28   2     4341.63     4422.74    415.02 o 
   3  28   2    21260.96    21816.64   1341.80 o 
   4  28   2    19117.75    17925.91    984.26 o 
   5  28   2     5973.02     5903.49    558.49 o 
   6  28   2     1853.41     1751.74    501.16 o 
   7  28   2     1190.61     1242.42    373.08 o 
   8  28   2     3424.11     2844.88    476.09 o 
   9  28   2     7692.17     8036.78    904.38 o 
  10  28   2     6713.21     7276.82    901.53 o 
 -11  29   2     4666.20     4631.38    590.28 o 
 -10  29   2     2347.61     3188.17    943.12 o 
  -9  29   2     2497.28     2317.89    449.21 o 
  -8  29   2     6175.68     6530.33    613.74 o 
  -7  29   2     1160.92     1104.79    359.99 o 
  -6  29   2     4324.39     4761.90    515.82 o 
  -5  29   2    38206.13    38368.06   1225.04 o 
  -4  29   2    21977.47    21970.51    851.83 o 
  -3  29   2      918.78      821.41    256.04 o 
  -2  29   2     3253.85     3463.88    396.73 o 
  -1  29   2    23988.79    23403.18    992.07 o 
   0  29   2    66191.83    65917.18   2754.06 o 
   1  29   2    68449.96    71579.78   1867.52 o 
   2  29   2    27690.03    28154.32   1000.03 o 
   3  29   2      766.05     1194.01    285.46 o 
   4  29   2    20050.67    18480.04   1017.14 o 
   5  29   2    27928.80    26021.82   1039.04 o 
   6  29   2    25881.93    24668.96   1048.87 o 
   7  29   2     9141.36     9495.94    767.32 o 
   8  29   2      559.76      281.79    335.18 o 
   9  29   2      146.92      521.13    837.61 o 
  10  29   2     6030.31     6013.23   1010.46 o 
 -11  30   2     2417.28     3274.69    536.84 o 
 -10  30   2    21460.45    22620.38   1312.51 o 
  -9  30   2    46669.66    47881.59   1616.70 o 
  -8  30   2    23738.60    23570.81   1039.68 o 
  -7  30   2     1160.94      703.66    335.03 o 
  -6  30   2    29134.70    26922.06   1061.20 o 
  -5  30   2    26313.69    26513.61    980.89 o 
  -4  30   2    22082.26    23702.30   1068.25 o 
  -3  30   2     1603.83     1697.05    317.21 o 
  -2  30   2      319.91       28.02    216.14 o 
  -1  30   2      187.28      589.75    196.78 o 
   0  30   2      717.57     1627.72    380.24 o 
   1  30   2      323.02      788.25    302.15 o 
   2  30   2     3278.55     3320.67    376.20 o 
   3  30   2     7644.61     8149.49    557.27 o 
   4  30   2     1525.79     1603.37    448.03 o 
   5  30   2     3220.77     2880.50    443.94 o 
   6  30   2     6770.78     7295.05    649.88 o 
   7  30   2     2204.36     1583.88    403.40 o 
   8  30   2     1526.34     1551.49    403.45 o 
   9  30   2     8639.21     7772.41    715.34 o 
 -11  31   2     7594.70     8379.21   1560.51 o 
 -10  31   2      143.18     -136.27    322.13 o 
  -9  31   2     1577.01     1848.68    827.21 o 
  -8  31   2    16745.89    16584.93   1145.36 o 
  -7  31   2    11969.96    12190.28   1134.88 o 
  -6  31   2     6075.44     5228.13    892.41 o 
  -5  31   2       69.60      -23.90    235.64 o 
  -4  31   2    10592.71    10820.63    654.62 o 
  -3  31   2     4900.94     5648.48    490.67 o 
  -2  31   2      569.01      156.35    243.08 o 
  -1  31   2     4233.56     3928.86    340.23 o 
   0  31   2    13393.39    14701.58   1500.07 o 
   1  31   2    21020.37    20139.60   1092.22 o 
   2  31   2      296.13       47.98    224.21 o 
   3  31   2     9235.53     8929.79    641.24 o 
   4  31   2    32591.28    34294.52   1489.95 o 
   5  31   2    32925.63    31419.94   1435.96 o 
   6  31   2     5966.88     6363.72    662.91 o 
   7  31   2      256.51      958.87    376.73 o 
   8  31   2    10306.12    10756.72    804.39 o 
   9  31   2    16994.17    16384.70    993.17 o 
 -11  32   2      423.15     1745.90    736.98 o 
 -10  32   2      173.14      478.47    338.43 o 
  -9  32   2      964.20     1296.04    686.21 o 
  -8  32   2     9691.33     9340.06    796.21 o 
  -7  32   2     3347.55     4166.65    522.82 o 
  -6  32   2     2365.83     2735.75    525.09 o 
  -5  32   2      147.40      290.13    267.18 o 
  -4  32   2      796.94      736.70    472.42 o 
  -3  32   2    16691.38    17155.74    774.71 o 
  -2  32   2    28701.56    29805.49   1031.17 o 
  -1  32   2    21116.91    21377.09    837.29 o 
   0  32   2     2496.25     3377.01    675.52 o 
   1  32   2     4930.77     5536.76    474.97 o 
   2  32   2     8238.86     8138.27    571.72 o 
   3  32   2    15543.85    16442.67    783.13 o 
   4  32   2    11065.85    11907.78   1084.21 o 
   5  32   2     3805.45     5410.97    675.44 o 
   6  32   2       20.01      453.50    342.30 o 
   7  32   2     6786.88     6963.55    677.75 o 
   8  32   2    10959.97    11064.06   1179.69 o 
   9  32   2     5546.53     5195.18    619.63 o 
 -11  33   2    13483.18    16293.39   1790.97 o 
 -10  33   2     7951.39     8914.63    767.22 o 
  -9  33   2     4459.72     5211.00    613.46 o 
  -8  33   2      794.89      709.46    360.79 o 
  -7  33   2     1494.54     1223.80    460.46 o 
  -6  33   2    19672.41    21508.45   2011.45 o 
  -5  33   2    50342.02    49447.77   1518.66 o 
  -4  33   2    48445.29    47265.29   1460.14 o 
  -3  33   2     6011.93     6684.79    543.20 o 
  -2  33   2     9308.63     9412.72    604.51 o 
  -1  33   2    22291.18    24049.24    914.13 o 
   1  33   2    60466.70    58795.88   1662.56 o 
   2  33   2    50676.00    47849.54   2513.22 o 
   3  33   2     4294.73     4853.63    661.95 o 
   4  33   2    10935.77    10274.16    875.93 o 
   5  33   2    20092.83    20133.01   1919.52 o 
   6  33   2    19332.28    19775.13   1023.67 o 
   7  33   2     4842.79     3973.17    542.13 o 
   8  33   2     1797.65     2204.07    446.21 o 
   9  33   2       42.41      291.32    398.62 o 
 -10  34   2    17265.60    17203.81   1173.30 o 
  -9  34   2    31867.61    33073.77   1336.67 o 
  -8  34   2    26954.32    26257.86   1514.55 o 
  -7  34   2     2879.63     2299.95    525.42 o 
  -6  34   2     3158.33     2752.44    556.76 o 
  -5  34   2    21575.00    21672.07   1284.85 o 
  -4  34   2    19251.73    19516.63   1083.24 o 
  -3  34   2    21230.52    19803.89    848.11 o 
  -2  34   2     1533.80     1835.11    339.67 o 
  -1  34   2     1120.69     1570.26    320.46 o 
   0  34   2     2159.13      818.83   1081.70 o 
   1  34   2     2350.74     2974.58    479.42 o 
   2  34   2     2218.83     2735.83    389.94 o 
   3  34   2     1695.23      913.65    395.12 o 
   4  34   2      354.33      533.35    369.86 o 
   5  34   2    10749.09    11436.48    960.61 o 
   6  34   2     9298.36    10545.66   1250.66 o 
   7  34   2     5658.50     5419.49    624.39 o 
   8  34   2      527.93      763.72    377.89 o 
   9  34   2     8704.18     8746.42   1299.31 o 
 -10  35   2     1382.72     1722.34    733.90 o 
  -9  35   2     1595.23     1826.40    456.46 o 
  -8  35   2     7580.44     7294.94   1307.51 o 
  -7  35   2     4905.05     4278.22    674.84 o 
  -6  35   2      421.69      413.70    370.73 o 
  -5  35   2     4158.26     4406.32    557.26 o 
  -4  35   2    21947.40    20880.10    896.81 o 
  -3  35   2    43299.10    43843.45   1396.52 o 
  -2  35   2    12885.19    10834.53    670.28 o 
  -1  35   2     3557.32     3997.10    445.96 o 
   0  35   2    32174.14    30680.39   1375.85 o 
   1  35   2    20509.74    19086.29    902.29 o 
   2  35   2     3325.80     4011.97    459.87 o 
   3  35   2      107.35       38.78    334.40 o 
   4  35   2     8748.77    11025.51    920.47 o 
   5  35   2    16888.41    17205.28   1166.09 o 
   6  35   2     3614.68     4366.62    666.42 o 
   7  35   2      171.84       11.05    341.37 o 
   8  35   2     8638.86     8695.86    774.12 o 
   9  35   2    10868.19    12845.12   1537.97 o 
 -10  36   2       39.34       86.55    584.87 o 
  -9  36   2     1041.08     1151.32    410.30 o 
  -8  36   2     6198.76     5382.96    748.91 o 
  -7  36   2     4121.16     3260.33    611.26 o 
  -6  36   2     3796.97     4076.63    655.02 o 
  -5  36   2      886.92      923.91    405.69 o 
  -4  36   2      136.71      426.94    304.71 o 
  -3  36   2    18632.89    19067.82   1455.60 o 
  -2  36   2    39137.27    36965.68   1245.60 o 
  -1  36   2    29880.63    29256.93   1639.51 o 
   0  36   2     2945.13     3107.23    536.87 o 
   1  36   2     6454.96     7589.95    589.06 o 
   2  36   2    18996.69    19038.66   1025.75 o 
   3  36   2    20054.38    19750.80   1131.21 o 
   4  36   2    10371.98     9816.66    897.69 o 
   5  36   2      968.13      793.37    711.63 o 
   6  36   2     4567.70     5134.49    708.02 o 
   7  36   2    11524.51    11585.00   1117.50 o 
   8  36   2    13096.77    12540.41    921.20 o 
   9  36   2     2975.41     2167.91    771.80 o 
  -9  37   2     5867.99     4792.29    735.36 o 
  -8  37   2      145.00       50.80    403.31 o 
  -7  37   2     7525.83     8787.39   1441.43 o 
  -6  37   2    21227.44    21601.36   1263.99 o 
  -5  37   2    31592.56    28033.72   1385.26 o 
  -4  37   2    16142.81    16007.41    852.67 o 
  -3  37   2    11332.62    12373.37    960.02 o 
  -2  37   2      460.29     1360.69    330.42 o 
  -1  37   2     7759.53     7746.95    587.98 o 
   0  37   2    26007.80    25693.06   1259.84 o 
   1  37   2    26691.29    25389.90   1167.98 o 
   2  37   2    14218.26    15366.95    814.20 o 
   3  37   2     1585.82     1969.53    473.75 o 
   4  37   2     2349.13     2530.59   1020.71 o 
   5  37   2    12240.21    10739.04    973.23 o 
   6  37   2    17796.69    19026.71   2389.93 o 
   7  37   2    12666.40    12966.27   1116.79 o 
   8  37   2     3806.97     4473.59    917.25 o 
  -9  38   2    10687.65    10873.36   1491.88 o 
  -8  38   2     9139.45     9407.10    975.14 o 
  -7  38   2      220.90      610.19    444.33 o 
  -6  38   2      156.87     -357.67    619.44 o 
  -5  38   2     9617.07     8879.36    873.49 o 
  -4  38   2    14401.34    13629.31    807.64 o 
  -3  38   2     2580.81     2222.68    400.09 o 
  -2  38   2      922.94      791.30    325.14 o 
  -1  38   2     1696.71     2341.49    695.75 o 
   0  38   2      105.14      863.44    426.17 o 
   1  38   2       44.98     1276.13    509.98 o 
   2  38   2      109.02     -120.15    272.66 o 
   3  38   2     3442.68     3921.27    615.14 o 
   4  38   2     4420.83     3775.47    821.99 o 
   5  38   2    16758.30    17406.11   1207.44 o 
   6  38   2    11677.60    10161.53    981.01 o 
   7  38   2     7798.96     7627.12    872.42 o 
   8  38   2       14.29     -339.04    515.22 o 
  -8  39   2     5379.86     5134.79   1822.21 o 
  -7  39   2     3592.98     2831.38   1122.11 o 
  -6  39   2      356.16      820.05    416.07 o 
  -5  39   2     5792.65     5689.96   1638.10 o 
  -4  39   2    29162.56    29436.13   1314.35 o 
  -3  39   2    35174.23    34007.72   2052.68 o 
  -2  39   2    10985.59    11228.09    730.24 o 
  -1  39   2      780.31      925.35    441.30 o 
   0  39   2    19530.17    19734.70   1149.31 o 
   1  39   2    21466.27    23065.85   1768.69 o 
   2  39   2     7239.67     6543.80    591.56 o 
   3  39   2      504.54      823.19    417.19 o 
   4  39   2     1289.74      868.08    433.27 o 
   5  39   2     5818.27     5685.41    760.50 o 
   6  39   2     2062.21     2537.10    648.89 o 
   7  39   2      157.31      709.71    442.31 o 
  -8  40   2      982.97     1284.97    710.35 o 
  -7  40   2    10024.77    10019.14   1811.20 o 
  -6  40   2    10249.21     9646.24    959.60 o 
  -5  40   2     2977.44     3026.22    592.98 o 
  -4  40   2       61.30      643.98    326.69 o 
  -3  40   2     5054.60     5836.81    810.93 o 
  -2  40   2    26113.55    24197.39   1008.67 o 
  -1  40   2    27709.91    28525.14   1405.25 o 
   0  40   2     4734.95     5032.71    674.25 o 
   1  40   2     2567.53     3953.98    604.83 o 
   2  40   2    20331.32    20119.95    938.68 o 
   3  40   2    19004.58    19518.20   1241.19 o 
   4  40   2     6538.97     6503.22    779.25 o 
   5  40   2       60.59      170.86    394.91 o 
   6  40   2     1333.66     2549.41    630.19 o 
   7  40   2     6948.62     6991.29   1210.20 o 
  -7  41   2     6492.97     8029.86    891.38 o 
  -6  41   2     5219.44     5760.31    757.50 o 
  -5  41   2     5852.69     5528.41    801.76 o 
  -4  41   2     3437.68     2411.57    447.36 o 
  -3  41   2     3042.84     3175.41    466.66 o 
  -2  41   2      111.91      869.46    330.73 o 
  -1  41   2     4501.92     5116.80   1405.58 o 
   0  41   2     6555.28     6480.44    767.75 o 
   1  41   2     4791.66     5998.01   1066.80 o 
   2  41   2      865.58     1865.66    480.65 o 
   3  41   2      152.20      483.07    459.39 o 
   4  41   2     1223.90      807.81    449.58 o 
   5  41   2     8509.02     8970.62    937.21 o 
   6  41   2    15449.38    14409.89   1186.36 o 
  -7  42   2      615.85      520.85    650.42 o 
  -6  42   2      378.72     1526.37    530.09 o 
  -5  42   2     7182.00     7099.24    822.47 o 
  -4  42   2    10038.31     9582.00    740.29 o 
  -3  42   2     2428.20     2649.24    461.98 o 
  -2  42   2      222.21      468.66    433.50 o 
  -1  42   2       83.12      -18.37    378.02 o 
   0  42   2       43.81      696.54    637.36 o 
   1  42   2      980.35     1172.20    471.47 o 
   2  42   2       11.16     -455.30    538.78 o 
   3  42   2     1386.11     1519.06    491.32 o 
   4  42   2     6155.69     5444.31    743.34 o 
   5  42   2    11793.06    13502.64   1129.43 o 
   6  42   2     6079.43     5415.94   1060.14 o 
  -6  43   2      409.79      689.78    448.94 o 
  -5  43   2     2162.71     2688.04    578.21 o 
  -4  43   2    10431.19     9742.57    780.65 o 
  -3  43   2    11943.91    11935.02    808.05 o 
  -2  43   2     1605.75     1504.04    498.99 o 
  -1  43   2     1264.74      615.63    960.02 o 
   0  43   2    19020.49    17063.15   2497.73 o 
   1  43   2    15534.50    14194.24   1875.22 o 
   2  43   2     5675.80     7000.00   1202.00 o 
   3  43   2     2520.89     2380.08    555.45 o 
   4  43   2    16386.70    17704.80   1260.74 o 
   5  43   2    18377.28    18980.62   1825.29 o 
  -6  44   2     9131.59    11155.55   1465.76 o 
  -5  44   2    12035.87    12303.15   1078.36 o 
  -4  44   2        8.00      -85.34    379.66 o 
  -3  44   2     8687.09     8673.92   1706.72 o 
  -2  44   2    17646.50    16409.31   2134.88 o 
  -1  44   2    15314.45    13866.10   1106.14 o 
   0  44   2     4378.67     5684.10    737.26 o 
   1  44   2      212.26     1586.78    501.42 o 
   2  44   2    22840.05    20561.61   1944.10 o 
   3  44   2    29218.49    27612.50   1463.81 o 
   4  44   2    10996.85     9689.63   1470.37 o 
   5  44   2       67.56      978.20    638.13 o 
  -5  45   2     9581.98     8854.99   1291.12 o 
  -4  45   2     4855.68     4540.41    676.48 o 
  -3  45   2      384.43      651.85    458.80 o 
  -2  45   2     1542.12     2015.12    541.11 o 
  -1  45   2     4930.89     6515.31    814.62 o 
   0  45   2     4282.62     5094.09    710.94 o 
   1  45   2     5909.28     5264.85    747.48 o 
   2  45   2      950.54      704.71    629.43 o 
   3  45   2     2062.42     3952.74   1041.70 o 
   4  45   2      330.80      573.09    623.79 o 
  -5  46   2     3016.25     2551.00    811.75 o 
  -4  46   2     7494.51     7869.11   1176.91 o 
  -3  46   2     8275.01     7575.52    880.87 o 
  -2  46   2     8289.92     8454.86    901.59 o 
  -1  46   2     2251.80     3548.38    642.38 o 
   0  46   2       36.42     -411.11    556.70 o 
   1  46   2      227.12      437.82    441.24 o 
   2  46   2     3225.04     2451.13    899.33 o 
   4  46   2     4526.98     5639.74   1061.68 o 
  -3  47   2     4382.62     5684.30   1053.99 o 
  -2  47   2       72.59      365.08    456.29 o 
  -1  47   2     5710.81     6547.48   1520.05 o 
   0  47   2    15094.64    17237.23   3721.50 o 
   1  47   2    13472.77    12454.35   1474.47 o 
  -3  48   2     2907.73     2963.78    914.18 o 
  -2  48   2    14087.48    14092.19   1638.86 o 
  -1  48   2    13614.51    12865.34   1123.62 o 
   0  48   2     2780.83     2775.32    819.94 o 
 -14   1   3     4686.92     5454.04    846.94 o 
 -13   1   3     4506.17     5184.96    808.13 o 
 -12   1   3     3005.18     3071.31    633.93 o 
 -11   1   3     3260.78     3249.20    631.22 o 
 -10   1   3    50773.90    51272.65   1932.55 o 
  -9   1   3    72204.89    70414.91   1245.50 o 
  -8   1   3    61191.44    61132.97   1355.11 o 
  -7   1   3    14848.34    14391.08    473.20 o 
  -6   1   3    10182.91    10685.40    834.28 o 
  -5   1   3    71220.98    73048.95   1685.50 o 
  -4   1   3   142532.08   150498.45   3194.90 o 
  -3   1   3    65659.23    70856.77   1571.13 o 
  -2   1   3     1888.01     2289.94    110.69 o 
  -1   1   3    15263.62    16626.06    404.50 o 
   0   1   3    90607.84    99952.55   1835.45 o 
   1   1   3   101455.19   108852.00   1774.45 o 
   2   1   3   102889.01   110019.32   1828.35 o 
   3   1   3    18474.53    17870.48    404.86 o 
   4   1   3     4014.47     3974.43    178.76 o 
   5   1   3     5947.45     5962.43    215.52 o 
   6   1   3     1400.13     1428.82    256.04 o 
   7   1   3      148.29       22.05    218.00 o 
   8   1   3     1419.37     1822.40    297.73 o 
   9   1   3      997.69     1009.37    306.00 o 
  10   1   3     1286.12     1385.74    564.22 o 
  11   1   3     8538.23     7753.51    900.74 o 
  12   1   3     2020.35     3077.68    697.76 o 
 -14   2   3    43194.04    45884.55   2080.03 o 
 -13   2   3    46197.55    50829.25   2150.72 o 
 -12   2   3    10476.03    10769.93    988.19 o 
 -11   2   3      644.91      169.86    398.07 o 
 -10   2   3    26882.49    27081.04    976.41 o 
  -9   2   3    20108.76    21062.77    594.22 o 
  -8   2   3    18293.89    17577.96    482.66 o 
  -7   2   3    15605.42    15562.59    468.79 o 
  -6   2   3      466.40      366.36    125.14 o 
  -5   2   3     2642.99     2274.97    227.16 o 
  -4   2   3     4382.51     4010.30    379.09 o 
  -3   2   3    21388.03    23461.30    624.99 o 
  -2   2   3      188.35      -15.17     52.50 o 
  -1   2   3    79612.27    88664.33   1643.39 o 
   0   2   3    72966.69    78414.81   1187.58 o 
   1   2   3   149347.39   155673.11   3358.19 o 
   2   2   3    20377.18    20790.06    441.71 o 
   3   2   3    21134.74    20115.47    440.66 o 
   4   2   3    27575.91    28316.59    696.03 o 
   5   2   3    81115.15    86523.08   1753.73 o 
   6   2   3   170029.45   173014.30   3361.60 o 
   7   2   3    45078.95    45147.48   1476.00 o 
   8   2   3      509.44      733.69    256.15 o 
   9   2   3    37795.77    40098.99   3245.89 o 
  10   2   3    71612.08    73328.43   2643.78 o 
  11   2   3    33985.40    35674.39   1852.94 o 
  12   2   3     8244.29     8718.41   1345.66 o 
 -14   3   3     2424.11     3149.05    715.08 o 
 -13   3   3     8585.39     8416.09    986.28 o 
 -12   3   3     3838.70     3708.42    680.64 o 
 -11   3   3      835.24      548.87    454.58 o 
 -10   3   3    23928.21    22296.28   1357.66 o 
  -9   3   3    42596.95    41039.20   1184.12 o 
  -8   3   3    84699.47    83178.27   1516.94 o 
  -7   3   3     1301.37     1171.95    164.56 o 
  -6   3   3    17258.45    17928.08    497.19 o 
  -5   3   3   166827.67   166120.31   6254.06 o 
  -4   3   3   296033.94   317942.78   6535.72 o 
  -3   3   3   105107.35   108771.89   2897.84 o 
  -2   3   3    47282.52    50699.38   1138.67 o 
  -1   3   3    61508.11    65067.18   1239.53 o 
   0   3   3    27481.34    29697.62    516.60 o 
   2   3   3     7306.16     6744.96    185.54 o 
   3   3   3    10335.83     9487.07    368.75 o 
   4   3   3      526.01      542.40    155.98 o 
   5   3   3     8274.56     8232.43    357.33 o 
   6   3   3      629.00      490.75    430.25 o 
   7   3   3     2385.91     2257.81    308.05 o 
   8   3   3     4786.31     5021.81    583.83 o 
   9   3   3     4296.42     4697.93    523.70 o 
  10   3   3     2009.17     1555.26    418.71 o 
  11   3   3     7870.66     7234.30   1190.23 o 
  12   3   3     3581.82     4593.89   1223.00 o 
 -14   4   3      386.72      860.94    559.48 o 
 -13   4   3     1245.68     1431.79    611.24 o 
 -12   4   3     1051.20     1464.64    555.29 o 
 -11   4   3     1345.52     2211.14    521.23 o 
 -10   4   3     3146.88     2742.02    442.72 o 
  -9   4   3     4794.04     5031.29    414.96 o 
  -8   4   3      400.06      272.33    137.86 o 
  -7   4   3     1231.89      966.85    140.55 o 
  -6   4   3    15661.66    15630.28    451.60 o 
  -5   4   3      104.17     -149.89    190.21 o 
  -4   4   3     1361.29     1367.93    398.36 o 
  -3   4   3    25850.03    25651.99    563.19 o 
  -2   4   3     2597.81     3134.67    149.36 o 
  -1   4   3    62055.02    70918.34   1197.60 o 
   0   4   3    40769.36    44966.53    802.13 o 
   1   4   3    13650.71    13110.60    478.46 o 
   2   4   3      375.69      420.03     89.67 o 
   3   4   3    12084.14    11445.85    375.38 o 
   4   4   3    26838.97    25956.66    936.52 o 
   5   4   3      791.90      935.77    172.71 o 
   6   4   3    23326.13    23761.40    845.86 o 
   7   4   3     1266.95      901.55    285.12 o 
   8   4   3     1529.54     1491.97    295.15 o 
   9   4   3      844.61      539.44    329.79 o 
  10   4   3      297.84      -11.42    337.68 o 
  11   4   3       51.38     -285.80    424.25 o 
  12   4   3      654.80      616.71    509.91 o 
 -14   5   3     6324.21     6495.19    900.72 o 
 -13   5   3     7734.96     7084.91    909.03 o 
 -12   5   3     3107.17     3559.65    648.71 o 
 -11   5   3      145.07      551.95    328.20 o 
 -10   5   3    13372.13    13560.05    821.15 o 
  -9   5   3    29147.04    26875.13    905.90 o 
  -8   5   3    21202.20    20809.07    715.78 o 
  -7   5   3    25610.70    24439.14    565.55 o 
  -6   5   3       87.52      -77.93    100.34 o 
  -5   5   3    11761.60    11685.44    841.20 o 
  -4   5   3    67942.84    69601.31   1589.43 o 
  -3   5   3    40335.86    43009.69    868.60 o 
  -2   5   3     1267.38     1219.69    105.07 o 
  -1   5   3    27292.34    30329.19    665.02 o 
   0   5   3    64274.46    66118.81   1270.06 o 
   1   5   3    67560.00    75131.05   1282.93 o 
   2   5   3    91902.66    96550.52   1821.47 o 
   3   5   3    15483.76    15570.41    571.12 o 
   4   5   3      193.23      226.44    129.21 o 
   5   5   3    16723.28    15860.33    690.65 o 
   6   5   3    21625.84    21059.27    951.15 o 
   7   5   3     4445.91     4023.62    421.35 o 
   8   5   3       50.69      261.10    267.39 o 
   9   5   3     2127.92     1691.13    384.63 o 
  10   5   3     1446.65     2160.13    453.14 o 
  11   5   3      416.22     1134.92    541.23 o 
  12   5   3      212.58      851.71    531.07 o 
 -14   6   3    27481.81    29698.62   1637.25 o 
 -13   6   3    18784.32    18886.35   2626.54 o 
 -12   6   3     3795.06     5414.75    905.73 o 
 -11   6   3     2186.04     2445.04    483.23 o 
 -10   6   3    16902.60    14132.51   1125.70 o 
  -9   6   3    19216.42    18335.29    724.22 o 
  -8   6   3    16645.16    16657.09    632.74 o 
  -7   6   3       46.87       64.76    107.19 o 
  -6   6   3     5470.20     5536.24    264.58 o 
  -5   6   3     1027.67     1547.71    262.15 o 
  -4   6   3    54729.27    55259.07   1309.19 o 
  -3   6   3     6245.47     6434.55    206.42 o 
  -2   6   3    65377.75    70185.91   1192.17 o 
  -1   6   3     8659.45     8291.51    272.44 o 
   0   6   3    61545.70    69773.16   1340.15 o 
   1   6   3   167221.23   187152.61   3017.89 o 
   2   6   3    98376.48   103838.55   1951.67 o 
   3   6   3     5982.07     5629.13    271.64 o 
   4   6   3    51803.99    52189.19   1134.91 o 
   5   6   3   126491.85   131275.00   2543.43 o 
   6   6   3   160570.05   161454.44   5283.15 o 
   7   6   3    35318.38    34768.20   1115.81 o 
   8   6   3     2857.38     3191.55   1154.12 o 
   9   6   3    29898.44    28726.48   1122.74 o 
  10   6   3    56632.31    57378.60   1911.89 o 
  11   6   3    37009.56    37574.96   2066.25 o 
  12   6   3    14341.53    16713.67   1450.40 o 
 -14   7   3     8482.95     7431.00    967.65 o 
 -13   7   3     9305.52    10285.04   1058.46 o 
 -12   7   3    14779.74    13661.47   1525.68 o 
 -11   7   3     6448.31     7959.68    724.94 o 
 -10   7   3    11354.99    10908.21    606.91 o 
  -9   7   3    34162.51    32403.63   1277.75 o 
  -8   7   3    85660.27    83971.26   2331.59 o 
  -7   7   3    27468.73    26940.07    608.35 o 
  -6   7   3    16327.83    15138.98    434.64 o 
  -5   7   3    71107.67    71061.89   3392.20 o 
  -4   7   3   251022.94   262799.13   4676.28 o 
  -3   7   3    81353.20    84622.84   1424.96 o 
  -2   7   3    63510.39    64242.74   1108.20 o 
  -1   7   3    16802.34    14493.23   1660.05 o 
   0   7   3    88783.27    98643.19   1677.18 o 
   1   7   3    94579.96   103390.40   1730.43 o 
   2   7   3    19023.74    19922.12    440.46 o 
   3   7   3    16041.83    17091.07    489.72 o 
   4   7   3    38269.08    38654.82    902.31 o 
   5   7   3     5413.75     5164.13    309.92 o 
   6   7   3      780.28     1049.99    232.34 o 
   7   7   3       83.32      -36.79    226.93 o 
   8   7   3      182.51      -16.59    528.79 o 
   9   7   3     3134.18     3791.78    594.42 o 
  10   7   3     3476.88     4425.46    552.80 o 
  11   7   3     7548.00     6952.78    686.14 o 
  12   7   3     2636.55     2548.37    651.06 o 
 -14   8   3     2811.98     3597.13   1007.39 o 
 -13   8   3     5953.06     6755.38    894.00 o 
 -12   8   3       10.55      500.37    636.08 o 
 -11   8   3     1551.65     1834.06    434.95 o 
 -10   8   3     4934.90     5298.95    596.40 o 
  -9   8   3     1550.08      721.54    561.58 o 
  -8   8   3     4867.16     5041.27    277.25 o 
  -7   8   3     3235.59     3840.12    239.44 o 
  -6   8   3    12890.00    12429.87    340.43 o 
  -5   8   3     1134.46     1309.46    163.95 o 
  -4   8   3     2644.67     3051.57    208.02 o 
  -3   8   3     4851.98     4612.61    183.87 o 
  -2   8   3     8830.32     8581.23    283.06 o 
  -1   8   3    12055.39    12104.13    695.24 o 
   0   8   3      508.14      690.08    103.07 o 
   1   8   3     8869.66     9236.46    442.50 o 
   2   8   3    14498.63    14793.26    362.96 o 
   3   8   3    19704.00    19962.74    639.54 o 
   4   8   3    11329.79    11623.28    418.30 o 
   5   8   3    17096.57    16568.09    880.98 o 
   6   8   3    26061.41    26628.01    927.34 o 
   7   8   3     3359.38     4375.98    423.90 o 
   8   8   3     1459.69     1578.45    431.71 o 
   9   8   3      183.37     -131.28    435.84 o 
  10   8   3     2170.89     2506.28    473.99 o 
  11   8   3     5380.19     5151.03    608.29 o 
  12   8   3      702.21      848.70    524.76 o 
 -14   9   3     1466.36     1246.86    605.61 o 
 -13   9   3     2889.85     2990.93    689.22 o 
 -12   9   3        8.95      217.25    383.88 o 
 -11   9   3     1173.81     1006.64    395.80 o 
 -10   9   3      245.60       78.76    283.82 o 
  -9   9   3     2484.62     2638.63    427.94 o 
  -8   9   3    10619.23    10845.70    432.40 o 
  -7   9   3     9336.42    10096.42    442.70 o 
  -6   9   3      146.14       89.70     85.10 o 
  -5   9   3    13325.35    12529.00    446.49 o 
  -4   9   3    35960.21    36411.30    814.03 o 
  -3   9   3    19679.40    19917.01    485.43 o 
  -2   9   3    23542.61    26002.70    595.90 o 
  -1   9   3     1030.31     1615.14    306.52 o 
   0   9   3     5629.75     5596.53    326.05 o 
   1   9   3     7615.19     8249.50    258.43 o 
   2   9   3    37798.24    38069.07    739.15 o 
   3   9   3     8161.13     8347.96    505.44 o 
   4   9   3      603.90      808.84    163.09 o 
   5   9   3     1031.07      967.92    187.69 o 
   6   9   3      958.12     1022.81    217.59 o 
   7   9   3      559.73      304.78    328.37 o 
   8   9   3     7027.81     6098.34    669.79 o 
   9   9   3     1885.08     1175.27    880.63 o 
  10   9   3     2339.07     3191.65    628.20 o 
  11   9   3      986.56      869.35    659.89 o 
  12   9   3      473.14      386.15    514.86 o 
 -14  10   3    16714.36    17746.16   1363.23 o 
 -13  10   3    15956.05    17684.38   1830.41 o 
 -12  10   3    14875.53    14731.47   1021.39 o 
 -11  10   3      493.59      899.20    537.50 o 
 -10  10   3     5922.40     6190.02    702.66 o 
  -9  10   3    23514.64    23110.17   1243.99 o 
  -8  10   3     9306.14     9191.26    369.75 o 
  -7  10   3      397.50      349.95    138.16 o 
  -6  10   3     6328.28     6144.70    301.40 o 
  -5  10   3     4873.20     4501.41    256.78 o 
  -4  10   3    29459.20    28310.56   1077.32 o 
  -3  10   3     2176.23     2516.87    164.48 o 
  -2  10   3    17377.72    16686.37    511.22 o 
  -1  10   3    13572.25    13714.04    560.40 o 
   0  10   3    19572.62    21682.88    966.03 o 
   1  10   3   141970.06   154941.34   2545.47 o 
   2  10   3   118826.78   127833.89   2139.10 o 
   3  10   3     3706.82     3978.25    189.75 o 
   4  10   3    26264.51    25783.57   1217.25 o 
   5  10   3   115109.54   115043.38   2277.63 o 
   6  10   3    93159.52    94931.50   1963.95 o 
   7  10   3    57034.34    54597.67   1939.56 o 
   8  10   3     3611.02     4294.16   1222.23 o 
   9  10   3    14214.94    14617.64   1032.77 o 
  10  10   3    26989.22    26786.22   1387.87 o 
  11  10   3    33753.91    33452.64   1341.90 o 
  12  10   3     8873.73    11171.05   1107.54 o 
 -14  11   3    12198.20    13166.34   1193.06 o 
 -13  11   3    20766.06    21735.96   1983.03 o 
 -12  11   3    11281.96    11127.54   1026.08 o 
 -11  11   3      110.98     -209.12    316.05 o 
 -10  11   3     8164.48     8431.74    716.92 o 
  -9  11   3    53144.72    49083.47   1418.36 o 
  -8  11   3    95965.81    94600.52   1718.99 o 
  -7  11   3    42831.50    44223.86   1127.96 o 
  -6  11   3    11524.20    10085.21    459.02 o 
  -5  11   3    44392.91    42134.79   1109.39 o 
  -4  11   3   142285.19   145137.73   3152.39 o 
  -3  11   3    65580.77    68778.44   1353.83 o 
  -2  11   3    15652.46    15564.38    498.94 o 
  -1  11   3    20893.96    23512.08    825.78 o 
   0  11   3   101378.68   111902.61   2434.59 o 
   1  11   3   112958.74   121936.56   2046.48 o 
   2  11   3    34704.95    35456.65    747.97 o 
   3  11   3     5733.58     5853.49    233.12 o 
   4  11   3    29288.13    28843.77    863.56 o 
   5  11   3    48426.70    48460.71   1119.96 o 
   6  11   3     4960.61     4663.14    333.62 o 
   7  11   3     2638.11     2271.23    444.69 o 
   8  11   3      184.75       38.91    337.84 o 
   9  11   3       39.72     -323.12    323.12 o 
  10  11   3     3848.85     4499.31    688.08 o 
  11  11   3     3587.43     3489.44   1384.07 o 
  12  11   3     5157.11     5148.07    794.54 o 
 -14  12   3     4993.04     5777.90    832.24 o 
 -13  12   3     2252.80     2317.97    918.79 o 
 -12  12   3       20.52       55.04    355.57 o 
 -11  12   3     2044.07     2366.17    593.32 o 
 -10  12   3     5039.85     4631.96    455.51 o 
  -9  12   3     5790.58     6294.06    493.88 o 
  -8  12   3       33.73     -174.67    218.59 o 
  -7  12   3      700.82      809.20    191.87 o 
  -6  12   3     1321.86     1188.15    272.11 o 
  -5  12   3     2709.92     2539.41    265.18 o 
  -4  12   3     1123.34     1063.13    199.72 o 
  -3  12   3      167.56       68.88    102.70 o 
  -2  12   3     1927.22     2172.72    207.00 o 
  -1  12   3     3242.52     4082.07    326.30 o 
   0  12   3    13025.46    13795.36    475.91 o 
   1  12   3    20919.34    21179.20    489.65 o 
   2  12   3     4387.05     4171.56    221.13 o 
   3  12   3     1388.31     1640.16    173.70 o 
   4  12   3     6351.92     6409.67    638.31 o 
   5  12   3    18487.54    16674.21    643.68 o 
   6  12   3    16083.20    14086.65    645.09 o 
   7  12   3     6763.36     6591.55    668.51 o 
   8  12   3       76.84       81.48    334.79 o 
   9  12   3     5485.75     5658.42    728.33 o 
  10  12   3    18353.43    18638.72   1226.32 o 
  11  12   3     6047.92     7427.54   1271.66 o 
  12  12   3      671.37      959.59    421.63 o 
 -14  13   3      284.21       -3.07    738.51 o 
 -13  13   3     1478.97     1065.26    770.27 o 
 -12  13   3     3450.96     4364.05    636.18 o 
 -11  13   3      175.57      135.07    358.88 o 
 -10  13   3     4074.25     4592.13    463.62 o 
  -9  13   3     6905.61     6384.53    513.91 o 
  -8  13   3     3233.54     3409.23    382.56 o 
  -7  13   3      783.34      803.25    190.16 o 
  -6  13   3     5805.66     5121.90    310.00 o 
  -5  13   3    31376.89    30551.16    888.25 o 
  -4  13   3    14423.35    14328.25    534.14 o 
  -3  13   3     8587.14     7776.74    436.05 o 
  -2  13   3    50026.74    51553.10   1245.64 o 
  -1  13   3     8924.40     9090.33   1136.96 o 
   0  13   3     7490.94     9269.42    434.79 o 
   1  13   3     9829.20    10144.36    413.96 o 
   2  13   3     6366.01     5960.39    245.39 o 
   3  13   3    10791.42    10805.49    331.49 o 
   4  13   3    22786.46    23011.75    804.64 o 
   5  13   3     8730.52     7805.84    583.59 o 
   6  13   3     2943.24     2807.28    417.24 o 
   7  13   3      904.88      739.08    273.84 o 
   8  13   3     5967.38     5157.78    658.68 o 
   9  13   3     5534.58     4534.07    668.47 o 
  10  13   3     4047.16     3457.73    646.85 o 
  11  13   3      331.13      689.71    504.84 o 
  12  13   3      118.21      221.09    400.67 o 
 -14  14   3    20428.75    21396.92   2090.06 o 
 -13  14   3    25179.71    25612.50   2239.61 o 
 -12  14   3    20672.60    22155.98   1414.80 o 
 -11  14   3      923.11     1097.67    414.96 o 
 -10  14   3      541.27      380.57    279.57 o 
  -9  14   3    19591.77    19343.11    805.46 o 
  -8  14   3    17878.44    17570.47    733.17 o 
  -7  14   3      806.42      557.31    179.56 o 
  -6  14   3     3494.73     3087.84    261.98 o 
  -5  14   3      173.57      -73.02    154.20 o 
  -4  14   3     7501.69     6954.68    652.76 o 
  -3  14   3       46.93      168.37    118.93 o 
  -2  14   3     3762.67     4855.00    288.43 o 
  -1  14   3    20906.09    20964.78    797.95 o 
   0  14   3    16283.48    16850.95    862.30 o 
   1  14   3    34257.56    33676.54    794.91 o 
   2  14   3     7742.55     7494.78    314.73 o 
   3  14   3    13081.54    13312.77    379.25 o 
   4  14   3    19149.54    17902.32    556.74 o 
   5  14   3   109307.03   107439.34   2169.23 o 
   6  14   3    60295.67    55575.07   1931.59 o 
   7  14   3    26049.19    26659.20    963.80 o 
   8  14   3      792.32      890.23    401.28 o 
   9  14   3     4036.97     4452.21    701.13 o 
  10  14   3    21298.97    21705.19   1609.67 o 
  11  14   3    30291.25    34271.56   2063.43 o 
  12  14   3     8482.56     9684.27   1031.22 o 
 -14  15   3     6896.26     6933.93   1331.58 o 
 -13  15   3    14644.11    14966.26   1303.15 o 
 -12  15   3     8458.76     8222.64    827.90 o 
 -11  15   3      715.40     1046.31    422.91 o 
 -10  15   3    31540.83    28352.22   2055.48 o 
  -9  15   3   112522.71   111718.85   2735.55 o 
  -8  15   3    67301.39    65007.70   1742.05 o 
  -7  15   3    20945.30    18823.38    865.03 o 
  -6  15   3     8108.27     7812.53    382.17 o 
  -5  15   3   114848.92   112398.85   2562.31 o 
  -4  15   3   200994.20   208269.72   4458.88 o 
  -3  15   3   149067.25   156514.69   2915.37 o 
  -2  15   3    14749.11    14631.07    512.76 o 
  -1  15   3    22035.79    23040.72    868.48 o 
   0  15   3    82954.99    89102.75   2029.77 o 
   1  15   3    96517.59   101702.06   1994.52 o 
   2  15   3    40020.64    37951.02    778.94 o 
   3  15   3       38.70       37.50    104.38 o 
   4  15   3      880.74     1196.93    191.14 o 
   5  15   3    13835.68    13730.92    561.82 o 
   6  15   3     8181.42     8335.32    710.52 o 
   7  15   3      336.11      128.95    255.79 o 
   8  15   3      454.85      449.05    457.09 o 
   9  15   3      518.36      110.49    428.57 o 
  10  15   3     1724.12     2406.84    586.39 o 
  11  15   3     6103.14     6987.90    879.77 o 
  12  15   3     7043.74     7750.15    950.16 o 
 -13  16   3     7711.40     7187.66    850.62 o 
 -12  16   3     1750.84     1460.60    490.64 o 
 -11  16   3     5584.02     5895.86    712.14 o 
 -10  16   3    10215.88    10522.59    673.26 o 
  -9  16   3    10900.13    10773.07    649.97 o 
  -8  16   3     4710.15     4556.04    485.51 o 
  -7  16   3      451.08      488.90    261.02 o 
  -6  16   3     1300.08     1302.45    208.19 o 
  -5  16   3    17953.70    17042.94    637.81 o 
  -4  16   3      278.33      -34.06    184.68 o 
  -3  16   3    16917.87    16962.43    647.80 o 
  -2  16   3    29567.93    33281.35    906.51 o 
  -1  16   3      188.02      172.32    133.89 o 
   0  16   3    35929.52    38606.71   1030.88 o 
   1  16   3    63678.47    66247.98   1391.88 o 
   2  16   3    33803.41    35189.00    852.22 o 
   3  16   3     1808.82     1828.73    172.37 o 
   4  16   3      134.29      142.14    145.91 o 
   5  16   3    27923.39    28037.66    945.76 o 
   6  16   3    12161.41    12604.95    648.50 o 
   7  16   3    20935.53    19500.45    819.79 o 
   8  16   3      446.68      549.86    411.32 o 
   9  16   3    15466.56    13869.65   1039.04 o 
  10  16   3    21443.03    18398.93   1738.22 o 
  11  16   3     8692.07    12131.72   1452.96 o 
  12  16   3      229.82     1467.30    726.73 o 
 -13  17   3       99.55      385.09   1057.07 o 
 -12  17   3     4822.00     5361.59    736.09 o 
 -11  17   3     2233.71     2195.40    910.34 o 
 -10  17   3     5066.78     5688.22    536.94 o 
  -9  17   3      136.78      -55.34    249.45 o 
  -8  17   3      616.37      344.11    260.28 o 
  -7  17   3    12384.40    12176.25    505.43 o 
  -6  17   3     5996.21     5913.06    503.41 o 
  -5  17   3    10060.31     8965.80    642.03 o 
  -4  17   3     6365.97     6912.65    411.94 o 
  -3  17   3     1937.45     2205.84    220.79 o 
  -2  17   3     7799.69     7376.25    377.64 o 
  -1  17   3     9588.09     9441.51    419.19 o 
   0  17   3     1495.66     1481.97    222.20 o 
   1  17   3     9004.82     9360.39    534.38 o 
   2  17   3     8847.59     8823.32    380.44 o 
   3  17   3     6767.34     6036.05    322.43 o 
   4  17   3      220.40      255.74    157.80 o 
   5  17   3     1396.10     1537.84    288.77 o 
   6  17   3      591.35      357.63    253.44 o 
   7  17   3     6344.11     4376.09    606.29 o 
   8  17   3     5944.55     6225.91    718.29 o 
   9  17   3     6609.19     6215.71    756.91 o 
  10  17   3       65.02      661.24    476.26 o 
  11  17   3      331.42      316.63    693.19 o 
  12  17   3     2406.80     5280.73   1058.09 o 
 -13  18   3    18666.19    19029.44   1340.54 o 
 -12  18   3    11672.59    12635.49   2351.00 o 
 -11  18   3     2661.66     2757.54    450.81 o 
 -10  18   3       47.38      674.66    300.15 o 
  -9  18   3     4176.48     3749.83    439.08 o 
  -8  18   3     6394.71     6667.40    582.62 o 
  -7  18   3    19146.30    18229.63    620.03 o 
  -6  18   3    15064.75    14470.40    543.32 o 
  -5  18   3    15121.73    14719.79    607.87 o 
  -4  18   3       80.89       70.95    110.21 o 
  -3  18   3     1581.46     2319.46    232.13 o 
  -2  18   3    14078.43    15178.34    542.73 o 
  -1  18   3    24790.93    26457.74    788.47 o 
   0  18   3    25185.19    24024.27    747.58 o 
   1  18   3    39541.95    42652.05   1142.41 o 
   2  18   3     4646.79     4712.45    300.61 o 
   3  18   3     2436.68     2508.76    242.87 o 
   4  18   3    10241.04     9903.84    425.10 o 
   5  18   3    30715.64    28745.14   1375.28 o 
   6  18   3    49817.75    47991.44   1425.07 o 
   7  18   3    20438.87    19135.61    936.45 o 
   8  18   3       39.02      299.78    466.31 o 
   9  18   3    12576.46    11372.97    988.35 o 
  10  18   3    16583.74    17092.00   1232.88 o 
  11  18   3    23405.53    23299.40   1477.74 o 
  12  18   3     6055.15     7926.98   1313.14 o 
 -14  19   3     1886.00     1514.93    722.12 o 
 -13  19   3    10027.73    11818.33   1047.37 o 
 -12  19   3     1957.60     1534.01    527.50 o 
 -11  19   3     5952.45     5923.02    593.35 o 
 -10  19   3    45991.05    43267.27   1410.63 o 
  -9  19   3    88072.95    83136.20   2200.85 o 
  -8  19   3    50838.26    48883.44   1447.33 o 
  -7  19   3    26448.59    25059.74    756.27 o 
  -6  19   3     1059.87      819.11    196.81 o 
  -5  19   3    90751.53    90597.61   2177.87 o 
  -4  19   3   162184.41   165882.33   3671.39 o 
  -3  19   3   197057.09   209405.34   4458.66 o 
  -2  19   3    17103.41    18214.47    624.45 o 
  -1  19   3    22439.90    23714.28    745.47 o 
   0  19   3    79314.85    84307.82   1986.41 o 
   1  19   3    72678.52    77461.37   2759.98 o 
   2  19   3    32610.69    35391.63    895.44 o 
   3  19   3    10926.95     9998.30    429.77 o 
   4  19   3     1989.31     1727.53    456.19 o 
   5  19   3     3032.94     3309.59    384.45 o 
   6  19   3     2342.32     2937.04    407.74 o 
   7  19   3      875.83      647.46    294.71 o 
   8  19   3      283.08     -105.39    379.47 o 
   9  19   3       35.48     -317.13    386.11 o 
  10  19   3     3435.30     3829.17    686.44 o 
  11  19   3     8024.28     8139.48    943.55 o 
 -13  20   3    12121.27    11840.42   1063.99 o 
 -12  20   3     2481.89     2094.03    549.06 o 
 -11  20   3     4701.61     4935.96    811.78 o 
 -10  20   3     4218.88     3675.77    475.26 o 
  -9  20   3     5169.56     5090.92    812.57 o 
  -8  20   3      684.51      466.45    285.68 o 
  -7  20   3      311.15      445.85    201.86 o 
  -6  20   3     6649.12     5949.58    578.29 o 
  -5  20   3     9660.70     9284.68    511.45 o 
  -4  20   3     4817.60     4559.22    387.38 o 
  -3  20   3     9667.40     9280.86    432.28 o 
  -2  20   3    14769.89    15655.52    574.18 o 
  -1  20   3      260.71      163.32    167.66 o 
   0  20   3    25330.27    25985.10    815.33 o 
   1  20   3   100867.28   110041.29   2528.46 o 
   2  20   3    69080.79    74003.15   1587.64 o 
   3  20   3    12302.61    13031.97    800.50 o 
   4  20   3     1867.46     1953.52    308.91 o 
   5  20   3    33280.35    31851.18   1074.51 o 
   6  20   3    45305.48    45282.19   1393.44 o 
   7  20   3    34753.36    34290.76   1191.26 o 
   8  20   3      120.61       99.60    370.02 o 
   9  20   3    11127.91    12928.68   1058.55 o 
  10  20   3    32390.39    31899.81   2360.22 o 
  11  20   3    20659.70    22673.61   1460.88 o 
 -13  21   3      714.53     1449.08    812.26 o 
 -12  21   3      175.50     -238.96    426.12 o 
 -11  21   3      516.98      276.76    322.95 o 
 -10  21   3      945.94     1109.64    340.17 o 
  -9  21   3      231.97      -52.95    304.51 o 
  -8  21   3     1866.39     2351.83    382.35 o 
  -7  21   3     2077.41     1957.51    277.56 o 
  -6  21   3     1869.78     1884.36    259.94 o 
  -5  21   3       88.75      116.37    212.84 o 
  -4  21   3      779.21      468.06    220.09 o 
  -3  21   3     5843.71     6226.17    765.08 o 
  -2  21   3       78.42      -92.98    156.41 o 
  -1  21   3      302.22      459.78    179.59 o 
   0  21   3     3198.44     3703.53    327.32 o 
   1  21   3     2131.12     2896.35    300.37 o 
   2  21   3      103.27      190.41    198.85 o 
   3  21   3    16280.63    15696.85    989.22 o 
   4  21   3      441.64      357.12    252.95 o 
   5  21   3     1656.09     1589.63    314.85 o 
   6  21   3     3450.00     3301.06    414.28 o 
   7  21   3     9822.95     8733.19    638.97 o 
   8  21   3     3397.03     3955.33    827.37 o 
   9  21   3     6951.65     8138.52   1463.71 o 
  10  21   3       37.09      204.32    486.46 o 
  11  21   3     2155.86     2317.32    708.81 o 
 -13  22   3     9752.08    11606.77   1070.45 o 
 -12  22   3     1154.74     1134.66    509.82 o 
 -11  22   3     1612.72     1674.39    409.90 o 
 -10  22   3      150.94       61.61    292.03 o 
  -9  22   3     1647.79     1710.61    379.55 o 
  -8  22   3     4720.87     5616.54    514.86 o 
  -7  22   3    12720.34    12718.78    728.55 o 
  -6  22   3     2759.54     2421.77    292.85 o 
  -5  22   3     3908.55     4455.39    344.04 o 
  -4  22   3     2519.77     2103.64    362.27 o 
  -3  22   3     2268.58     2363.50    277.65 o 
  -2  22   3     8231.27     8502.17    527.65 o 
  -1  22   3    34359.84    36890.07   1054.92 o 
   0  22   3    40064.84    42536.17   1182.40 o 
   1  22   3    35690.41    38365.76   1102.30 o 
   2  22   3     1522.93     1762.73    266.52 o 
   3  22   3      618.22      517.66    229.23 o 
   4  22   3    20244.10    18409.97   1161.36 o 
   5  22   3     8407.76     7913.28    567.67 o 
   6  22   3    23262.18    21071.32   1039.80 o 
   7  22   3     7135.43     7623.34    612.55 o 
   8  22   3       16.62     -472.45    472.45 o 
   9  22   3     7224.54     7811.14    872.61 o 
  10  22   3    15248.03    15155.91   1192.49 o 
  11  22   3     6139.50     7059.99    901.52 o 
 -13  23   3    10579.29    12679.62   1119.01 o 
 -12  23   3     2437.99     2180.38    582.69 o 
 -11  23   3       66.37      -34.21    329.80 o 
 -10  23   3    26604.30    25731.96   1395.27 o 
  -9  23   3    56389.89    53884.25   1651.78 o 
  -8  23   3    69540.65    62911.75   3916.00 o 
  -7  23   3    18425.73    18346.56   1075.92 o 
  -6  23   3      259.34      358.46    191.11 o 
  -5  23   3    40772.53    40361.45   1172.61 o 
  -4  23   3    86975.13    88137.36   2723.08 o 
  -3  23   3    66602.32    65364.29   3764.17 o 
  -2  23   3     6654.36     7039.22    420.67 o 
  -1  23   3    27712.65    27099.20    858.94 o 
   0  23   3    68927.30    70576.06   1766.00 o 
   1  23   3    87342.99    86737.13   2721.68 o 
   2  23   3    13129.72    14342.36    735.69 o 
   3  23   3     5935.61     5926.45    379.16 o 
   4  23   3     1184.03     1668.52    317.77 o 
   5  23   3    11059.95    10132.70    634.78 o 
   6  23   3     8399.89     7992.80    605.65 o 
   7  23   3     1451.67     2235.47    383.48 o 
   8  23   3      477.59     1012.51    452.96 o 
   9  23   3     1788.48     1066.30    501.32 o 
  10  23   3     4604.33     4589.23    713.24 o 
  11  23   3     4018.57     4888.94   1056.56 o 
 -13  24   3    12175.32    15427.35   1667.03 o 
 -12  24   3      419.96     1172.41    501.79 o 
 -11  24   3     3728.15     4014.58    532.97 o 
 -10  24   3    16249.00    16563.52   1238.46 o 
  -9  24   3    11856.86    11790.61    755.23 o 
  -8  24   3      219.34      156.57    360.78 o 
  -7  24   3     2832.06     3113.26    417.30 o 
  -6  24   3     8632.54     8836.87    483.74 o 
  -5  24   3      973.33      629.65    240.02 o 
  -4  24   3      339.67      330.85    265.55 o 
  -3  24   3     9752.42    10207.22    679.65 o 
  -2  24   3     8356.39     8529.23    463.92 o 
  -1  24   3     1067.90     1086.06    238.33 o 
   0  24   3    11201.12    11854.38    558.27 o 
   1  24   3    46547.09    48334.16   1693.02 o 
   2  24   3    41327.66    40311.16   2645.39 o 
   3  24   3     6877.40     6996.17    468.66 o 
   4  24   3     9354.69     8556.19    756.82 o 
   5  24   3    48199.03    47840.96   1467.63 o 
   6  24   3    64152.29    63571.36   1830.36 o 
   7  24   3    23279.54    21603.44    947.04 o 
   8  24   3      696.62      923.65    341.67 o 
   9  24   3    11005.74     9881.03   1020.19 o 
  10  24   3    27794.72    26999.90   1507.43 o 
 -12  25   3     4247.21     4563.61    723.23 o 
 -11  25   3     4268.56     4570.04    551.11 o 
 -10  25   3     1077.63      978.49    587.20 o 
  -9  25   3     2927.28     2971.82    457.93 o 
  -8  25   3     4834.22     4353.85    503.80 o 
  -7  25   3      388.39      124.44    288.75 o 
  -6  25   3     5065.69     5398.15    893.46 o 
  -5  25   3    23123.55    22777.73    819.85 o 
  -4  25   3    12371.26    12078.71    754.84 o 
  -3  25   3     9059.05     9014.97    653.34 o 
  -2  25   3     2755.65     2829.95    310.84 o 
  -1  25   3     1030.83     1521.70    259.05 o 
   0  25   3    19743.79    21485.26    773.58 o 
   1  25   3     9517.32     9344.56    531.80 o 
   2  25   3     2507.89     2492.00    317.32 o 
   3  25   3    16550.88    16823.21    616.77 o 
   4  25   3    26615.48    25945.09   1309.58 o 
   5  25   3     6195.43     5534.91    527.08 o 
   6  25   3       11.56       91.23    256.54 o 
   7  25   3    10646.60     8889.60    888.04 o 
   8  25   3     5364.41     5779.92    607.76 o 
   9  25   3     3348.15     3629.61    685.39 o 
  10  25   3      479.96      716.71    619.18 o 
 -12  26   3     1266.93     1007.03    490.62 o 
 -11  26   3      152.78       76.22    340.48 o 
 -10  26   3      545.53      806.35    349.05 o 
  -9  26   3      171.06      516.83    330.36 o 
  -8  26   3     7131.51     7391.85    623.39 o 
  -7  26   3     9938.49    10130.14    673.76 o 
  -6  26   3     9016.19     8377.52    727.17 o 
  -5  26   3     4012.70     4591.53    762.03 o 
  -4  26   3      171.36      188.32    271.37 o 
  -3  26   3      947.60     1373.46    338.15 o 
  -2  26   3     3895.96     3793.36    355.18 o 
  -1  26   3    23553.37    24700.13    844.17 o 
   0  26   3    39316.83    39080.52   1158.45 o 
   1  26   3    23803.64    26331.57    902.18 o 
   2  26   3      930.56     1168.29    263.02 o 
   3  26   3     1186.87     1494.09    306.57 o 
   4  26   3    13194.64    12537.74    951.33 o 
   5  26   3     7719.28     7136.87    582.78 o 
   6  26   3    12347.88    12109.96    752.32 o 
   7  26   3     8610.04     8978.88    922.51 o 
   8  26   3      309.56      199.28    322.27 o 
   9  26   3     1365.70     1425.09    833.00 o 
  10  26   3     8103.42    10647.96   1062.94 o 
 -12  27   3     2540.21     2926.43    682.69 o 
 -11  27   3      215.42      200.10    335.69 o 
 -10  27   3    11719.58    11570.54    810.44 o 
  -9  27   3    27533.78    27143.64   1179.75 o 
  -8  27   3    31433.45    30604.10   1154.69 o 
  -7  27   3     3202.80     3215.13    447.21 o 
  -6  27   3     2475.65     2532.57    383.58 o 
  -5  27   3    36464.89    33454.54   1554.11 o 
  -4  27   3    29967.56    29284.36   1099.44 o 
  -3  27   3    28023.62    30012.28   1242.33 o 
  -2  27   3    13379.66    12806.39    592.64 o 
  -1  27   3     3107.01     3084.35    349.10 o 
   0  27   3    12905.50    12911.71    615.49 o 
   1  27   3    43241.89    42331.46   2944.91 o 
   2  27   3    17853.96    18320.39    739.46 o 
   3  27   3     2563.66     3151.16    473.97 o 
   4  27   3       34.71     -150.26    224.57 o 
   5  27   3     1333.57     2012.13    387.77 o 
   6  27   3     6544.04     6579.67    598.67 o 
   7  27   3    11155.30    10851.58    765.07 o 
   8  27   3     3700.83     3800.28    521.21 o 
   9  27   3     1373.76     1808.01    547.44 o 
  10  27   3     5269.33     4670.16    787.85 o 
 -12  28   3      964.14     1286.65    556.12 o 
 -11  28   3     1907.24     1440.39    421.99 o 
 -10  28   3    12769.52    12694.71    858.61 o 
  -9  28   3    13968.58    14348.42    867.88 o 
  -8  28   3     2720.50     2306.77    438.89 o 
  -7  28   3      656.17      198.77    303.63 o 
  -6  28   3     9296.95     9090.20    523.91 o 
  -5  28   3     2406.25     3054.29    384.98 o 
  -4  28   3       38.60        7.08    228.93 o 
  -3  28   3    15465.67    15229.76    875.51 o 
  -2  28   3      300.04      263.51    297.12 o 
  -1  28   3     1301.55     1025.17    264.78 o 
   0  28   3     6542.50     6605.06    478.88 o 
   1  28   3    27898.48    26016.90    918.40 o 
   2  28   3    34215.86    35306.21   1130.63 o 
   3  28   3     6221.95     5586.36    614.77 o 
   4  28   3    25932.09    25618.81   1007.77 o 
   5  28   3    38975.13    40065.22   1361.95 o 
   6  28   3    58459.39    55915.30   1728.54 o 
   7  28   3    11633.17    11468.09   1369.89 o 
   8  28   3      825.89      778.69    365.72 o 
   9  28   3     4211.61     5010.85    790.75 o 
 -11  29   3     8100.40     8459.46    745.57 o 
 -10  29   3        0.29      -22.36    334.94 o 
  -9  29   3     1917.00     1516.01    414.38 o 
  -8  29   3    14468.44    13338.84    824.17 o 
  -7  29   3     1647.75     2495.09    413.37 o 
  -6  29   3        7.67     -191.91    221.86 o 
  -5  29   3    11702.64    10750.59    636.09 o 
  -4  29   3    10934.78    10418.73    710.32 o 
  -3  29   3      169.16      235.16    318.60 o 
  -2  29   3     4879.48     4248.96    540.26 o 
  -1  29   3    21768.15    21678.98    816.49 o 
   0  29   3     3916.22     3849.42    405.40 o 
   1  29   3    10005.89    10987.27    607.04 o 
   2  29   3     1766.82     2072.36    343.31 o 
   3  29   3    21732.07    18818.81   1017.33 o 
   4  29   3    61271.14    59496.49   2132.92 o 
   5  29   3    13971.63    13834.64    813.42 o 
   6  29   3      361.82      611.44    348.97 o 
   7  29   3     2513.65     3614.99    653.60 o 
   8  29   3     7208.49     7306.87    809.05 o 
   9  29   3     2320.55     2317.12    603.50 o 
 -11  30   3     6125.92     6151.73    698.41 o 
 -10  30   3     1922.39     2894.68    504.35 o 
  -9  30   3      778.00      457.24    353.68 o 
  -8  30   3    10595.02    10199.26   1079.21 o 
  -7  30   3     7474.44     6484.50    602.28 o 
  -6  30   3    32165.80    31822.06   1167.28 o 
  -5  30   3    14540.65    14918.75    760.40 o 
  -4  30   3     6329.87     6861.09    532.69 o 
  -3  30   3     5263.11     6102.59    630.81 o 
  -2  30   3     6197.19     7005.16    657.24 o 
  -1  30   3    17525.03    17059.05    848.98 o 
   0  30   3    12356.07    13343.64    667.90 o 
   1  30   3     4962.99     4844.74    450.72 o 
   2  30   3     1413.83     1974.62    328.18 o 
   3  30   3     3080.13     3296.34    521.46 o 
   4  30   3     7461.86     7885.10    762.86 o 
   5  30   3    10663.21    10337.39    731.21 o 
   6  30   3    10313.76    10842.58    981.03 o 
   7  30   3     3998.62     4441.74    752.51 o 
   8  30   3     1243.42     1422.42    423.53 o 
   9  30   3      472.26      584.24    476.84 o 
 -11  31   3     1961.18     1875.52    453.22 o 
 -10  31   3    16147.90    15343.98    959.78 o 
  -9  31   3    24861.16    25883.85   1468.49 o 
  -8  31   3    15859.65    14499.22   2065.99 o 
  -7  31   3     3585.77     4113.74    510.96 o 
  -6  31   3     7291.97     6968.11    579.14 o 
  -5  31   3    46251.80    43458.80   1374.18 o 
  -4  31   3   101244.01   103733.33   2597.99 o 
  -3  31   3    67233.42    67072.82   1825.39 o 
  -2  31   3    34418.38    34030.73   1440.66 o 
  -1  31   3     1087.15     2238.32    327.99 o 
   0  31   3    13931.70    15020.29    731.38 o 
   1  31   3    36115.76    35380.92   1154.15 o 
   2  31   3    35828.40    35276.03   1167.80 o 
   3  31   3     5453.13     5039.18    632.38 o 
   4  31   3       15.30      -59.59    313.35 o 
   5  31   3      861.48     1187.81    367.38 o 
   6  31   3      143.33      -68.26    319.59 o 
   7  31   3     1476.59     1809.00    427.35 o 
   8  31   3     6016.16     6723.32    672.17 o 
   9  31   3     3429.64     3014.25    674.51 o 
 -11  32   3      312.17       74.24    795.62 o 
 -10  32   3     5562.06     5975.41    704.29 o 
  -9  32   3    14318.64    15826.22    952.09 o 
  -8  32   3     3342.00     3990.76    526.04 o 
  -7  32   3      501.25      353.75    395.44 o 
  -6  32   3     1898.30     2227.15    383.52 o 
  -5  32   3      526.62      558.65    285.84 o 
  -4  32   3       93.45      701.00    297.38 o 
  -3  32   3     7037.10     7503.29    562.03 o 
  -2  32   3     5379.61     5034.13    623.91 o 
  -1  32   3      582.67      455.03    611.25 o 
   0  32   3    15276.73    14636.10    970.66 o 
   1  32   3    28564.55    29666.63   1046.49 o 
   2  32   3    25750.28    25188.62    952.46 o 
   3  32   3     3218.38     3877.24    948.24 o 
   4  32   3    12815.21    14159.22    996.96 o 
   5  32   3    47995.41    47634.11   1906.94 o 
   6  32   3    42645.46    42363.00   1492.71 o 
   7  32   3     9798.19    10622.59    809.14 o 
   8  32   3       10.30        5.64    351.19 o 
   9  32   3     7809.54     9417.84   1450.40 o 
 -11  33   3     4068.29     4236.47    995.10 o 
 -10  33   3       72.88     1045.78   1051.30 o 
  -9  33   3     8997.04     8722.21    763.20 o 
  -8  33   3    19344.72    19722.21   1024.50 o 
  -7  33   3     7430.02     5947.97    856.56 o 
  -6  33   3       20.12      192.97    354.44 o 
  -5  33   3     6527.52     7900.40    613.91 o 
  -4  33   3    11321.34    10959.33    684.72 o 
  -3  33   3     8316.86     8912.42    614.82 o 
  -2  33   3      513.78      719.90    491.63 o 
  -1  33   3    25443.44    24834.41   1549.75 o 
   0  33   3    41047.15    38679.11   2357.70 o 
   1  33   3    12585.38    13956.52   1234.31 o 
   2  33   3      258.54      646.96    273.05 o 
   3  33   3     4326.15     4623.55    622.43 o 
   4  33   3    21062.68    19807.78   1118.06 o 
   5  33   3     6046.24     6057.36    731.48 o 
   6  33   3       81.77      640.71    414.05 o 
   7  33   3     6567.38     6854.81    675.08 o 
   8  33   3    12018.84    13541.54    940.66 o 
 -11  34   3    10423.14    10576.82   1488.29 o 
 -10  34   3     7819.67     8292.73    951.24 o 
  -9  34   3      217.22       17.74    322.59 o 
  -8  34   3     2754.98     2617.83    576.16 o 
  -7  34   3    20482.48    20795.97   2691.84 o 
  -6  34   3    24461.11    24609.60   1268.02 o 
  -5  34   3    10237.88    10128.62    686.80 o 
  -4  34   3     3186.35     3303.52    436.72 o 
  -3  34   3    11881.25    10442.72    667.02 o 
  -2  34   3    28000.61    28386.95   1041.10 o 
  -1  34   3    31117.87    28805.85   2539.73 o 
   0  34   3     3978.04     3823.57    411.05 o 
   1  34   3       25.41      164.26    251.78 o 
   2  34   3     1855.09      996.65    323.83 o 
   3  34   3     8405.23     7536.32   1203.29 o 
   4  34   3     9887.25     9933.09    884.41 o 
   5  34   3     6521.30     5786.44   1330.55 o 
   6  34   3      827.03      717.98    420.22 o 
   7  34   3      195.32       26.84    334.02 o 
   8  34   3      313.68      712.73    368.25 o 
 -10  35   3    10173.00    10314.90   1079.09 o 
  -9  35   3    30029.52    29104.56   1248.24 o 
  -8  35   3    15855.81    15968.50   1171.71 o 
  -7  35   3     1326.41     2097.66    981.01 o 
  -6  35   3    15057.20    13932.76   1786.87 o 
  -5  35   3    32533.57    32650.42   1192.85 o 
  -4  35   3    62085.96    59021.10   1742.41 o 
  -3  35   3    56661.75    53856.68   1618.99 o 
  -2  35   3    15870.64    16257.81    808.48 o 
  -1  35   3      225.34     1065.90    307.79 o 
   0  35   3    27128.59    26585.63   1281.08 o 
   1  35   3    29540.10    28508.02   1057.99 o 
   2  35   3    24744.02    23270.65    941.78 o 
   3  35   3     8286.66     8458.99    819.04 o 
   4  35   3     3883.60     4552.06    656.81 o 
   5  35   3       33.89     -342.20    342.20 o 
   6  35   3     1126.92     1222.10    486.75 o 
   7  35   3     4990.52     5659.60    654.18 o 
   8  35   3     5572.99     6581.54    701.65 o 
 -10  36   3     2089.72     3341.24    900.35 o 
  -9  36   3     4334.21     4634.08    840.43 o 
  -8  36   3     3036.95     3984.37   1647.06 o 
  -7  36   3     1071.05     1619.84    486.52 o 
  -6  36   3      935.17     1673.71    476.47 o 
  -5  36   3       69.38      248.00    306.56 o 
  -4  36   3     6074.70     7186.34    887.51 o 
  -3  36   3     9160.90     9189.78    651.45 o 
  -2  36   3     1381.10     1000.84    323.83 o 
  -1  36   3     3147.68     3216.69    503.84 o 
   0  36   3    14845.92    15814.88   1026.70 o 
   1  36   3    25520.60    25731.51   1529.73 o 
   2  36   3    18839.93    19737.45    871.42 o 
   3  36   3       63.54      507.50    373.73 o 
   4  36   3     7289.06     7557.28    812.93 o 
   5  36   3    25143.11    25594.91   1359.67 o 
   6  36   3    29580.13    28254.17   1476.99 o 
   7  36   3    18821.40    19085.91   1323.00 o 
   8  36   3        8.24      772.83    585.89 o 
  -9  37   3    11087.32    12483.40   2433.97 o 
  -8  37   3    12724.00    10276.41    989.91 o 
  -7  37   3     5369.50     5428.54    728.82 o 
  -6  37   3      333.02      312.35    452.99 o 
  -5  37   3    13239.40    12504.20   1009.33 o 
  -4  37   3    40022.60    41236.88   1972.71 o 
  -3  37   3    15485.16    15349.39    824.44 o 
  -2  37   3       50.48      -34.66    276.99 o 
  -1  37   3    11094.94    10808.64    798.44 o 
   0  37   3    33177.00    31084.79   1435.13 o 
   1  37   3     6637.59     7789.19    612.76 o 
   2  37   3     1089.59      778.26    422.77 o 
   3  37   3      482.15      516.50    470.66 o 
   4  37   3     2124.73     2644.19    555.85 o 
   5  37   3      653.43     1115.41    453.87 o 
   6  37   3      254.77      779.09    441.94 o 
   7  37   3     8459.95     9773.82   1180.75 o 
   8  37   3    17521.12    18384.48   1856.01 o 
  -9  38   3       61.44     1824.77    736.46 o 
  -8  38   3     3076.57     2004.54    551.14 o 
  -7  38   3    15638.56    13081.56   1089.23 o 
  -6  38   3    18207.02    14920.96   1117.55 o 
  -5  38   3     5870.66     5790.55    588.49 o 
  -4  38   3     2012.38     1723.04    391.88 o 
  -3  38   3    21275.50    21540.45    944.88 o 
  -2  38   3    30200.40    30243.20   2182.26 o 
  -1  38   3    12704.43    14256.15   1036.07 o 
   0  38   3     2942.14     4768.48    917.25 o 
   1  38   3      127.80      789.56    318.87 o 
   2  38   3     6369.48     6480.29    738.69 o 
   3  38   3     5807.00     5657.55    800.23 o 
   4  38   3     7707.01     7515.63   1180.75 o 
   5  38   3      724.48      893.71    414.69 o 
   6  38   3      100.72      229.47    414.29 o 
   7  38   3       25.86     1045.14    447.33 o 
  -8  39   3     4472.38     3613.21    685.34 o 
  -7  39   3     1792.38     1035.57    490.89 o 
  -6  39   3      367.21     1020.25    437.56 o 
  -5  39   3     6024.87     5200.92    571.17 o 
  -4  39   3    12449.70    11891.88    781.04 o 
  -3  39   3    11991.35    12473.33    779.92 o 
  -2  39   3     3319.97     4718.57    514.63 o 
  -1  39   3       24.39       97.86    367.89 o 
   0  39   3     4484.06     5047.03   1025.57 o 
   1  39   3     6590.49     6982.00    758.45 o 
   2  39   3    16551.30    18567.82   1156.41 o 
   3  39   3    16072.81    15860.51   1107.66 o 
   4  39   3     4938.81     6502.59    790.18 o 
   5  39   3       34.14     -120.69    371.66 o 
   6  39   3     3860.19     3714.57   1172.04 o 
   7  39   3     8746.79     9096.21   1368.96 o 
  -8  40   3     2094.59     2281.08    581.30 o 
  -7  40   3      928.89      903.66    475.42 o 
  -6  40   3       19.47      110.66    478.09 o 
  -5  40   3       13.00     -219.66    298.62 o 
  -4  40   3      313.81      541.59    382.48 o 
  -3  40   3      692.71      936.70    351.91 o 
  -2  40   3     4051.75     4387.03    512.01 o 
  -1  40   3     1642.81     1747.87    868.60 o 
   0  40   3    10903.69    11674.69   1178.19 o 
   1  40   3    20619.84    20446.24   1194.26 o 
   2  40   3     7426.40     7550.32    798.12 o 
   3  40   3      691.70     1271.72    450.10 o 
   4  40   3      648.44      697.09    430.45 o 
   5  40   3    14439.27    14221.70   1231.71 o 
   6  40   3    20554.67    19116.67   1355.14 o 
  -7  41   3     6541.83     6189.81   1208.92 o 
  -6  41   3       58.46      -16.82    406.26 o 
  -5  41   3    10132.10     8659.26   1148.74 o 
  -4  41   3    30138.85    28368.30   1153.90 o 
  -3  41   3     7693.70     7803.44    743.09 o 
  -2  41   3      817.77     1225.46    479.51 o 
  -1  41   3     6375.32     6707.42    775.85 o 
   0  41   3    18072.82    18457.37   1897.24 o 
   1  41   3     6120.58     6151.47    735.43 o 
   2  41   3     2685.09     2419.66    517.27 o 
   3  41   3     3514.32     4288.11    649.42 o 
   4  41   3     5894.03     4786.12    706.02 o 
   5  41   3     4297.75     4693.00    712.05 o 
   6  41   3       73.98      502.93    684.74 o 
  -7  42   3    20758.29    17398.60   1810.95 o 
  -6  42   3    19961.25    23382.32   1678.56 o 
  -5  42   3    14026.03    13969.48   1767.41 o 
  -4  42   3      343.40     1183.88    372.79 o 
  -3  42   3     7076.66     7724.09    665.85 o 
  -2  42   3    23142.14    22095.86   1278.41 o 
  -1  42   3    16876.93    16287.90   1826.82 o 
   0  42   3     2880.76     3119.93    574.39 o 
   1  42   3       52.48      157.04    427.90 o 
   2  42   3     9148.57     9660.60   1379.72 o 
   3  42   3     3504.88     3987.34    637.47 o 
   4  42   3      816.28      837.46    444.16 o 
   5  42   3      902.91     2301.65    845.30 o 
  -6  43   3      118.53      576.66    396.35 o 
  -5  43   3      180.67      255.48    389.88 o 
  -4  43   3     1350.70     1517.68    395.87 o 
  -3  43   3     1969.98     1993.40    419.38 o 
  -2  43   3     1234.77     3010.69    605.74 o 
  -1  43   3      677.46      222.76    416.85 o 
   0  43   3      378.15     1395.09    520.75 o 
   1  43   3     3355.27     2323.24    563.65 o 
   2  43   3     8048.92     7531.61   1269.10 o 
   3  43   3    13865.28    13612.11   1103.15 o 
   4  43   3     6823.71     6844.95    822.99 o 
   5  43   3      503.21     1542.58    702.66 o 
  -6  44   3      568.24     1501.10    718.03 o 
  -5  44   3      151.03     -384.19    547.23 o 
  -4  44   3       34.23      416.81    416.08 o 
  -3  44   3      346.54      279.28    571.04 o 
  -2  44   3     1152.24     1152.70    481.23 o 
  -1  44   3     3383.95     2582.91    604.29 o 
   0  44   3     9330.42     9378.64   1047.85 o 
   1  44   3     9896.57     8856.53   1364.87 o 
   2  44   3     7100.14     5724.76   1123.13 o 
   3  44   3      335.29      411.02    418.32 o 
   4  44   3     2224.83     2203.76    753.88 o 
  -5  45   3     8397.19    10156.35   1363.84 o 
  -4  45   3    12551.12    13609.84    894.34 o 
  -3  45   3     5731.87     5910.54    786.25 o 
  -2  45   3       32.95      265.10    462.98 o 
  -1  45   3     6736.01     7597.46    874.72 o 
   0  45   3    21943.44    20519.55   1854.48 o 
   1  45   3    10427.37    11839.26   1554.36 o 
   2  45   3      910.58      752.34    699.59 o 
   4  45   3    17013.82    15154.38   1668.57 o 
  -5  46   3    12494.02     9902.33   1323.90 o 
  -4  46   3       90.20      787.97    454.00 o 
  -3  46   3     2391.69     4144.44   1061.42 o 
  -2  46   3    16857.33    16189.21   1211.24 o 
  -1  46   3    12885.76    12624.91   1878.55 o 
   0  46   3     5989.04     6837.21    823.18 o 
   1  46   3      589.39     -537.75    589.99 o 
  -3  47   3     6323.49     5384.18   1089.85 o 
  -2  47   3     3782.88     4263.27   1019.43 o 
  -1  47   3     1381.85     2396.91    571.39 o 
   0  47   3      636.90     1441.69    711.88 o 
  -3  48   3       31.08     1193.81    717.00 o 
  -1  48   3     9613.69     8854.99   1313.65 o 
   0  48   3     9479.77     9374.31   1327.99 o 
 -15   0   4     4851.38     5396.47   1259.37 o 
 -14   0   4     8547.24     9367.14   1455.52 o 
 -13   0   4     5279.17     6101.19   1175.89 o 
 -12   0   4      220.51      118.31    676.54 o 
 -11   0   4    10634.94    12730.91   1355.14 o 
 -10   0   4    13433.24    13652.77   1292.14 o 
  -9   0   4    32208.46    30941.70    955.57 o 
  -8   0   4    22467.15    22014.05    901.77 o 
  -7   0   4    14585.38    15685.85    738.34 o 
  -6   0   4     5258.16     5767.27    599.72 o 
  -5   0   4    30409.99    29597.90   1443.74 o 
  -4   0   4    69165.13    60238.01   2470.59 o 
  -3   0   4   119009.66   121297.88   3173.37 o 
  -2   0   4   133568.81   149442.38   3855.60 o 
  -1   0   4    28017.72    28668.31   1164.11 o 
   0   0   4   237172.22   259030.77   5319.62 o 
   1   0   4   261245.61   287753.53   5073.16 o 
   2   0   4   126192.01   130596.99   3434.34 o 
   3   0   4    77406.44    82057.63   1868.30 o 
   4   0   4    35231.79    34811.37    932.33 o 
   5   0   4    35723.09    33643.87   1288.48 o 
   6   0   4    98701.97    99756.19   3883.09 o 
   7   0   4    23560.12    25131.91   1182.97 o 
   8   0   4     2102.23     2148.47    793.06 o 
   9   0   4     7112.22     5441.51    715.20 o 
  10   0   4     6542.67     5054.87   1048.36 o 
  11   0   4     3770.50     4831.58   1049.39 o 
  12   0   4       83.40     -479.88    647.35 o 
 -15   1   4     1515.62     2222.71    975.64 o 
 -14   1   4    21675.82    21497.66   1437.21 o 
 -13   1   4    23897.93    26900.90   1486.83 o 
 -12   1   4    23627.25    23156.77   1419.41 o 
 -11   1   4      529.29     1271.46    515.47 o 
 -10   1   4    18776.33    20768.30   1072.49 o 
  -9   1   4    37919.39    36270.59    754.37 o 
  -8   1   4    77934.84    72529.85   3188.22 o 
  -7   1   4    53673.44    54073.21   1388.61 o 
  -6   1   4     1835.56     2252.17    264.31 o 
  -5   1   4    48155.61    46754.40   1170.66 o 
  -4   1   4    62477.31    65801.27   1518.09 o 
  -3   1   4   234161.14   251547.44   5168.25 o 
  -2   1   4    37601.41    43393.48    778.46 o 
  -1   1   4      529.87      408.05    107.95 o 
   0   1   4     9649.95    10129.39    404.37 o 
   1   1   4      195.46       74.16     74.20 o 
   2   1   4    14726.22    14115.49    639.08 o 
   3   1   4       36.83      -20.79     76.01 o 
   4   1   4    11036.83    11808.88    312.03 o 
   5   1   4     4980.10     4887.59    364.36 o 
   6   1   4    16896.34    16380.29    655.93 o 
   7   1   4    23133.19    21176.96    746.73 o 
   8   1   4     6650.49     6322.59    488.57 o 
   9   1   4     2492.21     2990.20    400.74 o 
  10   1   4    15662.80    15706.20   1139.68 o 
  11   1   4    20686.31    20354.18   1755.12 o 
  12   1   4     7541.51     7893.95    940.77 o 
 -15   2   4      766.56     -176.18    722.12 o 
 -14   2   4      506.24      433.43    553.64 o 
 -13   2   4       14.05      -82.43    499.39 o 
 -12   2   4      161.14     -407.56    407.56 o 
 -11   2   4      748.85      591.71    404.91 o 
 -10   2   4     1201.20     1028.99    247.52 o 
  -9   2   4       14.34     -134.70    134.70 o 
  -8   2   4      209.22        1.96    118.05 o 
  -7   2   4     1220.62     1169.43    286.92 o 
  -6   2   4     2978.21     3641.69    291.98 o 
  -5   2   4     7329.65     7807.99    378.71 o 
  -4   2   4       32.53      -23.21    120.28 o 
  -3   2   4     3783.42     3837.69    217.07 o 
  -2   2   4    40715.48    42631.31    766.66 o 
  -1   2   4    65241.19    72293.94   1399.60 o 
   0   2   4     1281.31     1151.52    103.37 o 
   1   2   4     1946.36     1696.71    137.25 o 
   2   2   4     2363.33     2363.33    128.82 o 
   3   2   4    14659.89    15694.75    390.82 o 
   4   2   4       11.21       74.29     99.00 o 
   5   2   4      535.69      473.38    147.19 o 
   6   2   4       60.16      154.92    209.76 o 
   7   2   4      306.12      270.13    235.89 o 
   8   2   4       93.06      161.11    254.41 o 
   9   2   4       12.28      114.06    325.96 o 
  10   2   4      613.63      386.86    471.15 o 
  11   2   4       51.74      385.16    472.72 o 
  12   2   4      185.57     -138.66    649.91 o 
 -14   3   4    20059.51    21637.29   1441.69 o 
 -13   3   4    36188.88    35243.85   1727.75 o 
 -12   3   4    11865.41    11403.63    979.19 o 
 -11   3   4      362.74      381.13    415.44 o 
 -10   3   4     8767.37     9155.83    606.01 o 
  -9   3   4    15297.00    13778.46    598.51 o 
  -8   3   4    31828.29    30679.32    697.60 o 
  -7   3   4    15737.69    14291.21    525.56 o 
  -6   3   4        0.92      -25.11    142.04 o 
  -5   3   4    17105.29    15581.45    533.88 o 
  -4   3   4    82485.67    82868.26   1859.28 o 
  -3   3   4    28868.70    26806.25    756.50 o 
  -2   3   4     1119.82     1253.83    110.79 o 
  -1   3   4    14354.87    14716.36    357.43 o 
   0   3   4     6852.34     7607.43    218.01 o 
   1   3   4       81.38      -79.97     79.97 o 
   2   3   4    10817.55    11400.70    346.05 o 
   3   3   4    10129.98     9478.12    284.78 o 
   4   3   4      122.46      279.60    130.90 o 
   5   3   4      388.65      634.33    164.64 o 
   6   3   4     1783.64     1851.31    292.41 o 
   7   3   4      325.82      676.20    254.29 o 
   8   3   4      171.33      128.25    241.96 o 
   9   3   4     1051.12      829.60    360.88 o 
  10   3   4    17261.97    17706.75    968.99 o 
  11   3   4    20383.20    23601.35   2747.40 o 
  12   3   4     2942.94     3045.38    660.74 o 
 -14   4   4     4118.80     5058.14    823.58 o 
 -13   4   4     3029.65     3281.27   1034.28 o 
 -12   4   4       16.82     -395.99    540.57 o 
 -11   4   4       39.19      -57.20    371.31 o 
 -10   4   4     3537.82     3865.48    400.41 o 
  -9   4   4    18416.06    18496.72    702.06 o 
  -8   4   4    20911.91    19289.53    811.38 o 
  -7   4   4     6598.54     6330.58    346.39 o 
  -6   4   4      364.07      488.26    173.23 o 
  -5   4   4    19448.93    18477.25    596.82 o 
  -4   4   4   212741.88   223070.38   4660.92 o 
  -3   4   4   192703.98   210304.42   3775.07 o 
  -2   4   4    43075.03    44964.86    811.34 o 
  -1   4   4    19024.35    18236.33    414.52 o 
   0   4   4   163447.36   175216.19   2841.31 o 
   1   4   4   315238.66   329461.53   6772.52 o 
   2   4   4   138899.16   143845.44   2690.71 o 
   3   4   4    24515.77    22509.15    550.87 o 
   4   4   4    24161.03    25424.35    675.66 o 
   5   4   4    67123.88    65058.55   1413.85 o 
   6   4   4   108282.81   112507.88   2702.48 o 
   7   4   4    35355.61    34895.75   1006.85 o 
   8   4   4     2320.28     2169.78    337.15 o 
   9   4   4     3739.43     3975.74    505.32 o 
  10   4   4    13087.34    12483.14    842.86 o 
  11   4   4     3445.05     4088.99    703.92 o 
  12   4   4      948.38     1188.02    570.31 o 
 -14   5   4    14941.12    15275.53   2085.46 o 
 -13   5   4    25934.73    26173.39   1463.59 o 
 -12   5   4    25595.06    26954.72   1408.56 o 
 -11   5   4      292.35      466.02    318.42 o 
 -10   5   4    21306.79    19169.50   1261.97 o 
  -9   5   4    78534.80    78889.61   1947.81 o 
  -8   5   4   100996.31    99546.02   1776.14 o 
  -7   5   4    26386.91    26963.86    790.61 o 
  -6   5   4      219.61      146.97    148.98 o 
  -5   5   4     5876.33     4828.30    303.71 o 
  -4   5   4    34557.99    36016.61    930.81 o 
  -3   5   4    31754.79    30530.93    668.38 o 
  -2   5   4    16805.43    17143.58    381.18 o 
  -1   5   4     4766.96     4759.13    198.72 o 
   0   5   4    13151.32    13322.83    338.85 o 
   1   5   4     4664.12     4559.38    221.57 o 
   2   5   4     8065.42     7869.77    358.00 o 
   3   5   4      354.01      240.25     93.78 o 
   4   5   4       81.23      173.84    130.29 o 
   5   5   4    36492.82    36843.70    914.69 o 
   6   5   4    42247.78    44667.89   1318.64 o 
   7   5   4    37978.54    37492.19   1411.41 o 
   8   5   4     2689.50     2725.86    352.14 o 
   9   5   4     2874.80     2907.69    463.89 o 
  10   5   4    18787.60    19627.94   1002.29 o 
  11   5   4    31067.27    33089.17   2221.94 o 
  12   5   4    13900.09    13053.97   1561.79 o 
 -14   6   4      301.08      427.54    550.50 o 
 -13   6   4     4497.60     3806.33    726.69 o 
 -12   6   4     1151.81      495.22   1083.70 o 
 -11   6   4      383.77      227.99    333.25 o 
 -10   6   4     9402.08     9217.89    996.38 o 
  -9   6   4     3157.40     2623.06    283.15 o 
  -8   6   4    17212.47    16352.33    546.81 o 
  -7   6   4      850.52      809.10    190.74 o 
  -6   6   4     1387.74     1392.29    216.72 o 
  -5   6   4     5082.08     4951.43    310.44 o 
  -4   6   4     8443.32     7744.70    316.31 o 
  -3   6   4    27118.35    28310.73    890.61 o 
  -2   6   4    13223.79    13335.60    672.29 o 
  -1   6   4     5224.84     4949.56    206.05 o 
   0   6   4    15793.38    15913.68    382.42 o 
   1   6   4    10835.24    11524.03    356.56 o 
   2   6   4    28666.06    27787.76    657.25 o 
   3   6   4     7757.82     7418.74    291.83 o 
   4   6   4     1965.26     2137.44    276.99 o 
   5   6   4      707.33      363.93    167.11 o 
   6   6   4     2145.94     1914.31    339.31 o 
   7   6   4      361.48      292.24    266.44 o 
   8   6   4      349.14      684.70    380.18 o 
   9   6   4      324.30      105.83    313.64 o 
  10   6   4     2593.86     2484.52    494.54 o 
  11   6   4     3363.86     4378.95    733.56 o 
  12   6   4      137.84       83.96    597.93 o 
 -14   7   4    10230.64    11380.08   1119.18 o 
 -13   7   4    20954.10    23713.49   1444.81 o 
 -12   7   4     5523.64     5152.18   1016.10 o 
 -11   7   4     1241.54     1176.31    514.71 o 
 -10   7   4     5487.27     5360.67    699.59 o 
  -9   7   4    12939.35    11909.49    496.29 o 
  -8   7   4    17752.89    15731.99    635.14 o 
  -7   7   4    24581.23    22438.22    596.27 o 
  -6   7   4     4408.28     4965.94    333.28 o 
  -5   7   4      177.23      295.21    153.02 o 
  -4   7   4    16391.31    16187.26    391.11 o 
  -3   7   4     5032.25     5252.35    206.04 o 
  -2   7   4     6193.43     5614.87    480.51 o 
  -1   7   4     5954.17     5918.09    255.57 o 
   0   7   4     1746.27     2043.45    243.28 o 
   1   7   4      922.00     1367.52    264.17 o 
   2   7   4     3708.08     3414.65    208.50 o 
   3   7   4     1199.41     1646.27    192.12 o 
   4   7   4     8471.80     8576.80    372.27 o 
   5   7   4      471.74      770.41    181.37 o 
   6   7   4      909.47     1014.37    296.20 o 
   7   7   4      790.71      620.67    295.00 o 
   8   7   4        4.33     -139.71    346.73 o 
   9   7   4     6931.32     6674.90    624.42 o 
  10   7   4    12017.55    11026.86   1184.29 o 
  11   7   4     2670.59     4064.47    634.73 o 
  12   7   4     4732.80     5473.08    838.35 o 
 -14   8   4     1132.09     1316.97    584.34 o 
 -13   8   4      211.63      393.37    548.17 o 
 -12   8   4      824.68      468.61    678.08 o 
 -11   8   4     1460.16     1307.63    414.04 o 
 -10   8   4     3117.38     2357.58    334.86 o 
  -9   8   4      236.61      121.28    224.55 o 
  -8   8   4    15784.93    16354.03   1068.75 o 
  -7   8   4     8907.67     8684.11    589.48 o 
  -6   8   4     5879.59     5922.59    544.21 o 
  -5   8   4    14105.18    13081.95    545.02 o 
  -4   8   4   130609.11   138823.83   2292.93 o 
  -3   8   4    55154.73    58028.88   1042.51 o 
  -2   8   4    80373.13    78944.41   4063.52 o 
  -1   8   4    39499.00    40316.25    869.70 o 
   0   8   4    96009.07   102561.27   1947.59 o 
   1   8   4   253305.75   267026.38   4293.55 o 
   2   8   4   218388.20   226161.02   3668.99 o 
   3   8   4    23149.86    22122.98    975.11 o 
   4   8   4     4486.82     5062.28    304.03 o 
   5   8   4   103447.27   107650.43   2172.42 o 
   6   8   4    74820.20    72633.79   1886.53 o 
   7   8   4    77601.19    74092.62   2135.05 o 
   8   8   4     6724.67     7034.15   1308.53 o 
   9   8   4     1556.50     1980.44    517.63 o 
  10   8   4     8569.00     8562.00    731.37 o 
  11   8   4    13884.46    15728.64    978.24 o 
  12   8   4     2693.33     2726.96    661.63 o 
 -14   9   4    16863.71    16217.98   1871.38 o 
 -13   9   4    28419.13    28746.20   2159.72 o 
 -12   9   4    33078.55    34716.98   1498.93 o 
 -11   9   4     2352.50     2020.04    466.20 o 
 -10   9   4    19946.45    19327.15    790.63 o 
  -9   9   4   106645.78   100764.05   3028.50 o 
  -8   9   4    72322.95    71791.58   1367.55 o 
  -7   9   4    19042.99    18765.97    567.09 o 
  -6   9   4     2058.03     2121.52    213.32 o 
  -5   9   4    17440.71    17373.95    508.69 o 
  -4   9   4    39536.46    37964.98    742.72 o 
  -3   9   4    43112.76    46601.21    874.25 o 
  -2   9   4    10306.45    11886.00    478.90 o 
  -1   9   4    16388.83    16313.14    454.20 o 
   0   9   4    21376.99    22239.35    700.11 o 
   1   9   4     1499.73     1128.83    139.38 o 
   2   9   4       24.02      -77.84     93.38 o 
   3   9   4      479.20      289.12     82.21 o 
   4   9   4     6925.67     6817.59    350.96 o 
   5   9   4     9754.35    10733.82    455.79 o 
   6   9   4    20560.61    20964.51    807.46 o 
   7   9   4    18073.72    16880.61    989.21 o 
   8   9   4      451.04      767.93    408.48 o 
   9   9   4     6011.82     5073.85    704.98 o 
  10   9   4    26640.01    25827.41   2580.12 o 
  11   9   4    41909.27    40558.76   2059.76 o 
  12   9   4    21810.39    25482.70   1891.86 o 
 -14  10   4     1235.24     1291.52    612.56 o 
 -13  10   4       32.96     -625.33    625.33 o 
 -12  10   4       37.23     -133.53    571.30 o 
 -11  10   4      744.83     1120.42    418.68 o 
 -10  10   4     9879.56    10017.14    598.90 o 
  -9  10   4     1618.23     1227.04    288.70 o 
  -8  10   4     2618.18     2401.40    234.86 o 
  -7  10   4     6937.13     6190.02    336.74 o 
  -6  10   4     7811.18     7023.74    461.27 o 
  -5  10   4     1735.74     1739.48    194.93 o 
  -4  10   4    12284.56    10847.82    445.56 o 
  -3  10   4    10609.01     9810.44    435.55 o 
  -2  10   4      624.14      997.06    167.76 o 
  -1  10   4     1134.44     1337.77    186.30 o 
   0  10   4    31246.46    30348.83    632.15 o 
   1  10   4    55568.46    57225.63   1472.46 o 
   2  10   4    28334.31    28113.06    611.06 o 
   3  10   4     5503.69     5788.93    256.39 o 
   4  10   4    16970.29    15532.89    518.14 o 
   5  10   4    15830.46    14579.92    522.17 o 
   6  10   4    20205.54    20465.00    661.17 o 
   7  10   4    10167.80     9938.46    808.17 o 
   8  10   4      269.76      256.21    396.55 o 
   9  10   4     4085.42     4966.09    688.25 o 
  10  10   4     3145.84     4858.53    703.12 o 
  11  10   4     1916.58     2506.83    872.25 o 
  12  10   4      468.12      930.89    547.15 o 
 -14  11   4     1552.20     2175.29    949.26 o 
 -13  11   4     1988.61     2985.29    963.86 o 
 -12  11   4     2021.27     2325.68    535.82 o 
 -11  11   4      112.26      378.15    247.60 o 
 -10  11   4     6659.25     7298.59    663.81 o 
  -9  11   4    20795.83    18527.15    754.00 o 
  -8  11   4     7261.26     6935.67    337.88 o 
  -7  11   4     3841.85     4233.68    295.26 o 
  -6  11   4     6203.42     6266.21    325.90 o 
  -5  11   4     1492.99     1736.20    193.83 o 
  -4  11   4      490.81      522.41    113.14 o 
  -3  11   4     7492.87     7545.93    297.62 o 
  -2  11   4    13241.61    13997.15    492.30 o 
  -1  11   4     1129.23     1398.63    195.30 o 
   0  11   4     6985.39     7043.57    294.72 o 
   1  11   4     1547.27     1611.97    163.20 o 
   2  11   4      376.45      457.84    121.62 o 
   3  11   4     6228.19     6272.92    256.15 o 
   4  11   4    11453.66    11347.75    736.03 o 
   5  11   4    13993.24    15671.39    547.96 o 
   6  11   4    18325.25    18122.60    624.76 o 
   7  11   4     1644.99     2112.76    474.12 o 
   8  11   4       29.36      441.38    399.89 o 
   9  11   4     1437.56     2030.42    521.92 o 
  10  11   4     4665.35     3465.66    663.85 o 
  11  11   4     2242.76     2672.11    491.41 o 
  12  11   4     3381.00     6008.49   1218.39 o 
 -14  12   4     1317.20     1527.73    830.70 o 
 -13  12   4     1111.16     1705.44    828.65 o 
 -12  12   4     2609.28     2575.46    533.49 o 
 -11  12   4      973.79     1957.21    354.44 o 
 -10  12   4     1552.94     1913.64    345.48 o 
  -9  12   4     2736.02     3052.58    815.11 o 
  -8  12   4    14658.31    14431.38    721.47 o 
  -7  12   4     8952.54     8747.55    396.72 o 
  -6  12   4    20514.25    21496.87    724.82 o 
  -5  12   4    27212.75    26030.59    796.94 o 
  -4  12   4   102617.45   105390.38   2018.60 o 
  -3  12   4    37244.18    36053.21    813.58 o 
  -2  12   4    52982.70    55260.12   1402.37 o 
  -1  12   4     4391.60     3768.79    341.72 o 
   0  12   4    66751.13    68688.08   1388.24 o 
   1  12   4   229757.83   243579.69   3956.71 o 
   2  12   4    87400.97    88720.31   1570.97 o 
   3  12   4    36401.22    35482.27    744.19 o 
   4  12   4      145.60      163.38    139.26 o 
   5  12   4    46449.89    47003.07   1570.81 o 
   6  12   4    34020.43    33175.05    909.54 o 
   7  12   4    37618.89    35674.51   1640.40 o 
   8  12   4     2783.02     3136.76    554.07 o 
   9  12   4      271.73      584.48   1125.18 o 
  10  12   4    11451.80    11332.48   1033.91 o 
  11  12   4    12748.01    12811.52    916.06 o 
  12  12   4     3032.61     4278.46    999.71 o 
 -14  13   4    26003.25    29985.08   2300.56 o 
 -13  13   4    49221.51    49761.06   2981.20 o 
 -12  13   4    19904.25    20017.09   1134.12 o 
 -11  13   4      520.49      682.12    290.78 o 
 -10  13   4    16248.19    15501.08    752.77 o 
  -9  13   4    94321.03    93740.37   2344.60 o 
  -8  13   4    92714.45    90589.13   1908.38 o 
  -7  13   4    26547.79    25314.39    836.84 o 
  -6  13   4     6791.71     6973.19    602.08 o 
  -5  13   4    52308.62    52529.50   1353.91 o 
  -4  13   4    93501.69    94273.34   1835.23 o 
  -3  13   4    15019.93    14298.40    432.22 o 
  -2  13   4     6883.48     7375.37    367.93 o 
  -1  13   4     7179.52     7521.35    373.13 o 
   0  13   4    10187.32    11070.30    447.07 o 
   1  13   4    12877.29    13054.05    385.17 o 
   2  13   4      637.31      689.80    144.18 o 
   3  13   4    24096.55    25294.35    586.13 o 
   4  13   4     8730.95     9154.82    414.28 o 
   5  13   4    11050.19    10476.60    549.66 o 
   6  13   4    36126.03    33307.67   1082.82 o 
   7  13   4     8575.44     9277.68    821.23 o 
   8  13   4     3939.65     4633.84    662.47 o 
   9  13   4     2631.22     2405.03    570.73 o 
  10  13   4    21714.57    22378.50   1373.80 o 
  11  13   4    28756.06    29131.02   2334.10 o 
  12  13   4    19209.17    21998.18   2058.31 o 
 -14  14   4     4904.94     5578.29   1178.45 o 
 -13  14   4      507.32      711.61    458.53 o 
 -12  14   4     1052.12      886.98    445.28 o 
 -11  14   4      851.01     1528.25    358.79 o 
 -10  14   4      111.18      441.37    294.16 o 
  -9  14   4       11.72       13.17    239.16 o 
  -8  14   4      288.81      118.72    218.59 o 
  -7  14   4     4679.57     4422.95    378.27 o 
  -6  14   4     6451.46     6213.20    570.46 o 
  -5  14   4     5073.50     5403.19    760.27 o 
  -4  14   4    50544.19    47978.42   1033.90 o 
  -3  14   4    20078.80    20723.32    907.98 o 
  -2  14   4     3967.15     3930.77    291.13 o 
  -1  14   4      962.03      685.05    171.99 o 
   0  14   4    27704.47    26348.63    772.53 o 
   1  14   4    30231.80    29692.31    655.34 o 
   2  14   4    26520.26    25847.51    596.73 o 
   3  14   4     1094.22     1097.61    171.46 o 
   4  14   4     9094.28     9064.39    921.73 o 
   5  14   4    63884.92    62093.64   1635.05 o 
   6  14   4    38387.73    35188.24   1139.42 o 
   7  14   4     9056.56     9987.52    834.49 o 
   8  14   4      636.84     1270.71    470.54 o 
   9  14   4     6171.41     6105.96    797.67 o 
  10  14   4     6323.45     7164.29   1446.81 o 
  11  14   4      584.61      384.70    487.44 o 
  12  14   4      653.56     2824.48    910.59 o 
 -14  15   4      292.75      824.04    767.71 o 
 -13  15   4       38.84      243.90    442.24 o 
 -12  15   4      565.76      439.30    439.62 o 
 -11  15   4        6.76      100.02    274.16 o 
 -10  15   4       57.85      229.40    259.49 o 
  -9  15   4     7798.90     6758.18    529.88 o 
  -8  15   4     4981.37     4698.31    350.56 o 
  -7  15   4     3304.86     3606.85    348.52 o 
  -6  15   4     2549.20     2735.07    560.04 o 
  -5  15   4      349.93      177.42    185.38 o 
  -4  15   4     8449.54     8627.33    335.19 o 
  -3  15   4     2610.44     2422.47    238.78 o 
  -2  15   4    22680.39    23227.04    711.21 o 
  -1  15   4    13550.84    14767.28   1720.30 o 
   0  15   4     7828.25     8517.65    409.83 o 
   1  15   4        2.75      -70.02    130.68 o 
   2  15   4      140.03       85.59    114.66 o 
   3  15   4     4448.22     3725.38    227.42 o 
   4  15   4    18028.96    17379.16    571.85 o 
   5  15   4    28324.86    27578.75   1670.34 o 
   6  15   4     3948.08     4131.87    428.40 o 
   7  15   4      449.63      826.85    394.37 o 
   8  15   4      101.08      419.57    378.99 o 
   9  15   4       62.03     -192.92    391.35 o 
  10  15   4       92.59     -147.85    579.75 o 
  11  15   4     1632.27     1478.14    579.25 o 
  12  15   4     1487.80     1440.15    771.80 o 
 -14  16   4      741.42      658.62    789.22 o 
 -13  16   4     3121.57     4618.86    695.28 o 
 -12  16   4     3405.12     3528.65    600.58 o 
 -11  16   4     1799.20     2125.06    386.96 o 
 -10  16   4    11122.34    12210.16    708.15 o 
  -9  16   4     6708.22     6950.55    552.56 o 
  -8  16   4    10159.67     9073.03    821.45 o 
  -7  16   4      839.80      709.03    232.37 o 
  -6  16   4     6337.23     5490.39    399.17 o 
  -5  16   4    37050.56    33800.20    999.37 o 
  -4  16   4   121263.44   121121.79   2554.89 o 
  -3  16   4    48290.75    46905.52   1199.86 o 
  -2  16   4    43081.27    46140.82   1194.56 o 
  -1  16   4     3840.09     3527.41    368.68 o 
   0  16   4    24531.82    25137.03    772.30 o 
   1  16   4   110196.02   112727.50   2214.37 o 
   2  16   4    78804.30    78245.02   1439.00 o 
   3  16   4     2793.53     2939.19    272.97 o 
   4  16   4     1623.79     1442.93    219.55 o 
   5  16   4    15990.21    15900.65    952.33 o 
   6  16   4    16746.02    16611.40    977.77 o 
   7  16   4    19400.80    19936.60   1104.15 o 
   8  16   4     4382.30     5077.04    790.24 o 
   9  16   4      759.63      428.74    479.88 o 
  10  16   4     7306.42     7009.02    865.81 o 
  11  16   4     8170.86     6798.11   1206.10 o 
 -14  17   4    24254.56    23514.13   2125.40 o 
 -13  17   4    47828.58    50290.39   3747.62 o 
 -12  17   4    21855.38    22771.89   1242.07 o 
 -11  17   4      220.83      200.81    301.62 o 
 -10  17   4    32019.45    30005.67   1092.19 o 
  -9  17   4    63841.57    61123.47   1722.82 o 
  -8  17   4   100889.09    94783.71   2014.68 o 
  -7  17   4    40128.77    38828.04   1002.26 o 
  -6  17   4      612.88      535.46    294.73 o 
  -5  17   4    64749.00    62461.60   1593.99 o 
  -4  17   4   110707.14   110293.08   2152.25 o 
  -3  17   4    44041.35    44164.55   1325.61 o 
  -2  17   4    16022.92    17505.08    663.31 o 
  -1  17   4      124.61      -14.65    177.26 o 
   0  17   4     3798.85     3604.27    305.19 o 
   1  17   4      333.08      468.03    160.65 o 
   2  17   4     5625.67     5951.16    330.86 o 
   3  17   4       28.26      -67.06    116.43 o 
   4  17   4     2035.67     2395.71    253.15 o 
   5  17   4    13342.02    12045.19    633.81 o 
   6  17   4    28735.29    24930.68    965.72 o 
   7  17   4    41476.87    38484.86   1624.71 o 
   8  17   4     5614.54     5511.94    720.73 o 
   9  17   4     2447.57     2169.60    568.49 o 
  10  17   4    23712.42    22730.24   2048.84 o 
  11  17   4    23070.77    22236.68   1465.52 o 
 -13  18   4      571.04     1098.64    497.62 o 
 -12  18   4       76.33      681.10    444.02 o 
 -11  18   4     1047.97     1286.83    362.29 o 
 -10  18   4      159.53      373.87    506.51 o 
  -9  18   4     4250.08     4181.10    459.23 o 
  -8  18   4    13949.94    13190.92    568.27 o 
  -7  18   4    15095.96    15308.64    630.70 o 
  -6  18   4     3292.67     3104.33    334.60 o 
  -5  18   4     3320.41     3390.39    343.66 o 
  -4  18   4    51619.57    52296.59   1150.23 o 
  -3  18   4   121924.79   124847.88   2790.00 o 
  -2  18   4    35781.68    37640.51   1043.56 o 
  -1  18   4        7.98       -6.59    108.17 o 
   0  18   4    14651.06    13775.38    542.46 o 
   1  18   4    27329.00    25304.34    796.83 o 
   2  18   4    46277.97    45506.12   1074.10 o 
   3  18   4     3547.49     3522.82    238.99 o 
   4  18   4     1375.62     1498.85    233.36 o 
   5  18   4    34121.64    32245.60   1540.33 o 
   6  18   4    35869.13    33219.97   1449.82 o 
   7  18   4    17124.44    15683.87   1045.08 o 
   8  18   4      876.38     1252.39    691.40 o 
   9  18   4    10368.67     9385.14    950.64 o 
  10  18   4     4699.70     5545.21    786.53 o 
  11  18   4      113.44      974.54    499.03 o 
 -14  19   4      138.21     -488.59    589.48 o 
 -13  19   4        1.36      408.73    454.44 o 
 -12  19   4        3.90     -283.92    506.26 o 
 -11  19   4       83.39      -79.29    294.17 o 
 -10  19   4       59.87      214.92    525.51 o 
  -9  19   4       22.28      -69.09    240.02 o 
  -8  19   4      302.67       76.69    273.08 o 
  -7  19   4     1083.30     1467.53    247.40 o 
  -6  19   4    21931.35    22088.72   1229.32 o 
  -5  19   4     3007.88     3135.55    579.83 o 
  -4  19   4     4988.92     5165.86    288.26 o 
  -3  19   4     5990.13     5099.94    347.72 o 
  -2  19   4     5328.72     5537.07    406.62 o 
  -1  19   4     9338.71     9295.85    583.35 o 
   0  19   4     1078.07     1797.91    251.95 o 
   1  19   4      317.78      341.21    195.95 o 
   2  19   4     8632.06     8088.96    461.49 o 
   3  19   4    18553.80    16440.45    691.63 o 
   4  19   4     6089.79     5461.83    359.70 o 
   5  19   4    11493.66    10832.51    778.39 o 
   6  19   4     3860.11     3689.05    434.65 o 
   7  19   4     3175.09     3189.72    793.31 o 
   8  19   4     4519.78     3972.30    734.67 o 
   9  19   4      785.57      730.98    554.91 o 
  10  19   4        4.55      420.55    479.09 o 
  11  19   4      145.45      523.59    503.58 o 
 -14  20   4       54.72      637.62    644.28 o 
 -13  20   4      929.29     2000.39    574.51 o 
 -12  20   4     1033.09      679.65    472.47 o 
 -11  20   4    13282.95    13842.21    819.95 o 
 -10  20   4    16053.18    17387.96    873.36 o 
  -9  20   4     8688.98     7964.39    603.69 o 
  -8  20   4      137.64       86.64    297.46 o 
  -7  20   4       56.22      -21.53    181.72 o 
  -6  20   4     8006.77     7931.64    497.00 o 
  -5  20   4    41918.03    41025.53   1191.20 o 
  -4  20   4    48604.84    48969.86   1648.78 o 
  -3  20   4    52954.41    52689.27   1362.47 o 
  -2  20   4      811.03      885.17    270.24 o 
  -1  20   4    11014.29    10614.98    637.55 o 
   0  20   4    57210.79    58029.44   1488.15 o 
   1  20   4    71752.51    73999.02   1822.06 o 
   2  20   4    49819.39    53219.34   1235.26 o 
   3  20   4     4608.80     4939.23    427.42 o 
   4  20   4     9942.34     9352.26    681.19 o 
   5  20   4    33940.84    32486.39   1100.89 o 
   6  20   4    46344.69    45540.67   1422.72 o 
   7  20   4    13211.04    13540.38    769.00 o 
   8  20   4     6288.55     8034.86    854.72 o 
   9  20   4       83.46       95.19    430.39 o 
  10  20   4      667.78     -111.75   1393.55 o 
  11  20   4     1753.81     2997.07    942.35 o 
 -13  21   4    43792.93    43642.12   3058.79 o 
 -12  21   4    18353.93    19909.54   1258.72 o 
 -11  21   4      871.37      651.83    344.89 o 
 -10  21   4    14713.85    14484.63    813.08 o 
  -9  21   4    33966.92    32674.90   1161.58 o 
  -8  21   4    55348.87    53374.51   3181.60 o 
  -7  21   4    22015.93    21604.19    718.51 o 
  -6  21   4     1260.19     1804.62    297.92 o 
  -5  21   4    46896.57    46195.39   1308.34 o 
  -4  21   4    78946.60    75196.59   4546.06 o 
  -3  21   4    62381.86    61471.16   1551.91 o 
  -2  21   4    25548.79    28934.06    890.69 o 
  -1  21   4      454.11       59.53    203.43 o 
   0  21   4     2062.99     2542.02    633.20 o 
   1  21   4       65.85       75.24    176.16 o 
   2  21   4       67.09      258.27    174.30 o 
   3  21   4       78.12      -50.98    194.77 o 
   4  21   4     1498.37     1247.79    283.91 o 
   5  21   4     3800.57     3509.05    420.14 o 
   6  21   4    18078.24    16299.70    803.35 o 
   7  21   4    34745.98    33377.68   1209.20 o 
   8  21   4     1388.77     1618.34    525.45 o 
   9  21   4     7138.17     6950.70    851.91 o 
  10  21   4    29208.54    29026.72   1611.21 o 
  11  21   4    27985.80    27083.78   2329.24 o 
 -13  22   4     2911.79     3106.82    623.23 o 
 -12  22   4       32.32      395.45    448.08 o 
 -11  22   4     3958.13     4835.49    988.21 o 
 -10  22   4       45.03      -99.86    276.71 o 
  -9  22   4     3322.09     3541.07    454.95 o 
  -8  22   4    21297.20    22183.79    906.05 o 
  -7  22   4    20486.79    20504.68    710.46 o 
  -6  22   4     9742.70     9251.40    547.22 o 
  -5  22   4     6870.05     5822.37    446.23 o 
  -4  22   4    32331.97    32428.24   1254.31 o 
  -3  22   4   113120.96   113683.45   2614.76 o 
  -2  22   4    40748.32    43532.30   1570.86 o 
  -1  22   4       24.42      196.37    158.67 o 
   0  22   4    36455.75    37123.50   1089.29 o 
   1  22   4    66353.45    72177.53   1817.83 o 
   2  22   4    39671.58    39220.93   1481.20 o 
   3  22   4     7329.83     6037.06    482.02 o 
   4  22   4      905.04     1135.91    296.10 o 
   5  22   4    55916.59    51137.42   2785.66 o 
   6  22   4    28384.16    28092.17   1215.58 o 
   7  22   4     2315.56     1597.71    391.08 o 
   8  22   4      288.70      197.04    893.44 o 
   9  22   4    11379.80    10323.04   1759.22 o 
  10  22   4     8011.81     8872.07    991.36 o 
 -13  23   4      336.54      564.47    473.93 o 
 -12  23   4      163.11      510.24    478.96 o 
 -11  23   4       77.45      128.92    319.86 o 
 -10  23   4     1799.42     2409.00    413.71 o 
  -9  23   4     4460.58     4878.90    532.41 o 
  -8  23   4     1130.35     1174.94    331.60 o 
  -7  23   4      633.48      619.64    229.59 o 
  -6  23   4     8420.08     8094.44    554.56 o 
  -5  23   4      799.18      534.04    245.00 o 
  -4  23   4      353.98      421.05    312.92 o 
  -3  23   4     3965.13     3557.44    422.00 o 
  -2  23   4    12000.60    11720.07    723.23 o 
  -1  23   4    22300.71    22293.05   2339.48 o 
   0  23   4    13331.59    14515.00    614.23 o 
   1  23   4      455.58      615.81    231.71 o 
   2  23   4     4948.29     5246.85    417.00 o 
   3  23   4    16590.99    16321.66    720.94 o 
   4  23   4     7152.59     7313.23    551.49 o 
   5  23   4      641.31      894.34    311.28 o 
   6  23   4     3378.93     3596.18    454.26 o 
   7  23   4    10402.06    10676.65    734.25 o 
   8  23   4    12901.90    12980.50   1547.70 o 
   9  23   4     8359.17    10202.25   1009.42 o 
  10  23   4      126.52      484.25    481.81 o 
 -13  24   4      762.98     1108.46    699.59 o 
 -12  24   4     1387.92     1809.82    528.58 o 
 -11  24   4     3677.21     4524.16    540.65 o 
 -10  24   4     5522.85     4994.84    551.73 o 
  -9  24   4    10864.00    11207.85    731.73 o 
  -8  24   4      352.80      297.36    276.17 o 
  -7  24   4     1097.77     1536.24    270.87 o 
  -6  24   4     5332.89     4618.91    444.91 o 
  -5  24   4     9340.41     9844.13    700.89 o 
  -4  24   4     4673.65     4713.29    521.52 o 
  -3  24   4    22452.51    22436.88   1017.79 o 
  -2  24   4       47.30      156.84    192.79 o 
  -1  24   4    10860.21    10633.56    687.14 o 
   0  24   4    36725.98    37010.91   1108.77 o 
   1  24   4    27738.32    26994.94    906.36 o 
   2  24   4    13886.83    13780.72    905.21 o 
   3  24   4    16627.78    14739.21    719.56 o 
   4  24   4        1.98        0.84    242.07 o 
   5  24   4    11136.89     9567.47   1094.61 o 
   6  24   4    46584.82    44066.33   1440.14 o 
   7  24   4    19711.71    18636.54    921.68 o 
   8  24   4     9211.21    10146.44    962.42 o 
   9  24   4     2273.30     3466.09    662.39 o 
  10  24   4     1671.86     1361.68    560.32 o 
 -12  25   4    16908.15    16230.94    972.12 o 
 -11  25   4     1528.10     1862.03    616.70 o 
 -10  25   4     8177.28     7757.77    656.54 o 
  -9  25   4    34933.29    36444.59   1283.93 o 
  -8  25   4    38237.93    37764.71   1289.39 o 
  -7  25   4     8401.69     7609.11    478.92 o 
  -6  25   4      883.08      896.66    292.02 o 
  -5  25   4    15460.59    13083.62   1429.91 o 
  -4  25   4    16053.18    15865.09    857.39 o 
  -3  25   4    27245.52    27550.83   1173.69 o 
  -2  25   4     5723.56     6496.07    442.11 o 
  -1  25   4      538.07      274.99    190.60 o 
   0  25   4       60.06       93.78    204.57 o 
   1  25   4       64.11      308.36    217.73 o 
   2  25   4     2750.80     3274.87    541.57 o 
   3  25   4      215.35      -37.76    235.11 o 
   4  25   4      125.18      318.98    430.97 o 
   5  25   4    13912.66    14846.16   1343.69 o 
   6  25   4     4635.32     5373.17    552.64 o 
   7  25   4     8267.12     8111.05    676.97 o 
   8  25   4      121.58      602.68    455.10 o 
   9  25   4     9440.84    13618.79   1165.71 o 
  10  25   4    25573.28    25237.75   2126.43 o 
 -12  26   4     5009.98     5674.55    623.95 o 
 -11  26   4     6220.00     5732.46    603.98 o 
 -10  26   4     8375.62     9054.53    727.24 o 
  -9  26   4      170.03      499.82    334.38 o 
  -8  26   4     8307.08     8065.44    841.54 o 
  -7  26   4    24271.02    23633.46    802.32 o 
  -6  26   4     4344.15     4506.25    393.82 o 
  -5  26   4    23845.72    22980.42   1069.10 o 
  -4  26   4    18100.28    17523.92    960.02 o 
  -3  26   4    56167.86    56720.57   1934.11 o 
  -2  26   4     7159.28     7057.91    469.52 o 
  -1  26   4      846.85      345.37    221.74 o 
   0  26   4    54931.33    58536.72   1579.77 o 
   1  26   4    92405.10    96445.48   2356.88 o 
   2  26   4    69372.84    74924.26   1938.32 o 
   3  26   4     2474.07     3038.45    477.54 o 
   4  26   4     7833.93     6641.44    565.41 o 
   5  26   4    29466.11    26347.04   1155.90 o 
   6  26   4    35939.10    33547.47   1229.12 o 
   7  26   4     7110.75     6625.79    625.47 o 
   8  26   4      292.07       27.68    436.21 o 
   9  26   4     7118.80     7122.67   1700.07 o 
 -12  27   4     2206.45     2403.24    476.66 o 
 -11  27   4        4.67      187.66    341.12 o 
 -10  27   4     4277.69     5547.97    607.33 o 
  -9  27   4    11680.23    11149.42    767.04 o 
  -8  27   4    13352.11    13748.68    807.24 o 
  -7  27   4      114.18      170.54    226.50 o 
  -6  27   4     1359.41     1153.00    262.55 o 
  -5  27   4    18397.09    15951.38    912.63 o 
  -4  27   4     1295.74      776.98    764.89 o 
  -3  27   4     2371.86     2897.50    460.88 o 
  -2  27   4    13018.70    12429.48    602.20 o 
  -1  27   4    39978.48    43462.48   1273.47 o 
   0  27   4    30453.55    32172.12   1051.90 o 
   1  27   4    14781.03    15842.81   1044.27 o 
   2  27   4     3250.30     3475.18    391.89 o 
   3  27   4    15191.24    16167.90   1208.15 o 
   4  27   4    12478.46    11647.97    723.01 o 
   5  27   4      444.17      247.14    294.68 o 
   6  27   4     2678.83     2188.00    417.23 o 
   7  27   4     2527.28     2701.12    461.75 o 
   8  27   4     3534.62     3822.43   1257.57 o 
   9  27   4     1057.36      712.45    507.53 o 
 -12  28   4     6687.04     6520.39    677.66 o 
 -11  28   4     9725.91    10756.00   1150.63 o 
 -10  28   4     5703.13     6564.24    651.61 o 
  -9  28   4     1936.12     2232.77    434.63 o 
  -8  28   4       39.45      192.19    295.97 o 
  -7  28   4     1126.17     1239.25    288.08 o 
  -6  28   4     8402.29     8446.13    595.50 o 
  -5  28   4     7196.12     6240.97    631.04 o 
  -4  28   4    10877.84    11534.11   1172.04 o 
  -3  28   4     5236.56     5307.09    584.03 o 
  -2  28   4     2015.75     2531.60    441.96 o 
  -1  28   4     1681.48     1913.04    319.38 o 
   0  28   4      364.42      382.11    242.76 o 
   1  28   4     7848.79     7935.63    534.14 o 
   2  28   4    15507.74    15771.93    716.55 o 
   3  28   4     5386.36     6084.59   1113.66 o 
   4  28   4     3678.58     3428.59    444.52 o 
   5  28   4       58.10     -264.37    264.37 o 
   6  28   4     9208.79     8754.57    703.39 o 
   7  28   4    16441.62    17648.23    965.40 o 
   8  28   4    13975.14    12399.40   1107.54 o 
   9  28   4     2688.65     3892.43    715.23 o 
 -12  29   4    10920.33    13879.31   1183.57 o 
 -11  29   4      171.52      655.07    368.34 o 
 -10  29   4     7650.27     7831.71    694.68 o 
  -9  29   4    38656.80    35906.83   1816.58 o 
  -8  29   4    52391.50    50276.93   2006.78 o 
  -7  29   4    23144.14    22245.62    950.00 o 
  -6  29   4     1920.52     2002.56    392.94 o 
  -5  29   4     4201.85     4490.53    464.11 o 
  -4  29   4    11695.87    12215.15   1071.41 o 
  -3  29   4     8393.39     8986.27    738.14 o 
  -2  29   4     3797.53     3811.14    524.61 o 
  -1  29   4     6281.48     6608.35    494.13 o 
   0  29   4      483.03      368.67    241.17 o 
   1  29   4     1875.40     2448.82    405.30 o 
   2  29   4      698.68      676.75    288.46 o 
   3  29   4     3717.63     3003.02    928.26 o 
   4  29   4     5671.26     5948.96    697.44 o 
   5  29   4    19860.04    19312.15    940.15 o 
   6  29   4    17064.56    17029.07    934.82 o 
   7  29   4     3503.30     3917.16    522.72 o 
   8  29   4        3.04      306.57    771.03 o 
   9  29   4     2940.30     2608.63    637.02 o 
 -12  30   4      777.30      897.28    671.93 o 
 -11  30   4     1357.53     1697.48    520.45 o 
 -10  30   4     2524.37     2574.41    483.01 o 
  -9  30   4      155.89      575.75    411.90 o 
  -8  30   4     6170.19     6164.10    698.83 o 
  -7  30   4     9396.89     9581.32    854.10 o 
  -6  30   4     1656.83     1697.39    352.40 o 
  -5  30   4    11702.28    10695.27    980.40 o 
  -4  30   4    32335.72    30760.57   1759.99 o 
  -3  30   4    60822.52    61827.94   2132.61 o 
  -2  30   4     2802.88     3685.03    573.86 o 
  -1  30   4      570.17      734.12    265.16 o 
   0  30   4    26340.04    27033.05    961.49 o 
   1  30   4    69392.94    69108.97   2256.52 o 
   2  30   4    98897.85    99371.05   2489.67 o 
   3  30   4    10178.02    10318.29   1177.42 o 
   4  30   4     8189.49     7827.87    802.52 o 
   5  30   4    30872.41    29489.16   1360.36 o 
   6  30   4    34452.74    33718.50   1290.71 o 
   7  30   4    10611.90     8968.70    748.25 o 
   8  30   4     1746.36     2667.15    631.23 o 
   9  30   4     2411.86     2686.71    940.30 o 
 -12  31   4     9050.11     8309.04   1335.16 o 
 -11  31   4      956.85     1566.91    438.85 o 
 -10  31   4     5246.86     6088.57    631.04 o 
  -9  31   4    15058.42    14488.73   1461.09 o 
  -8  31   4    11072.08    10729.37    918.53 o 
  -7  31   4        6.66      348.47    344.29 o 
  -6  31   4     1216.72     1226.80    332.94 o 
  -5  31   4    20818.37    18713.73   1158.60 o 
  -4  31   4    13268.44    13425.97    921.75 o 
  -3  31   4     2600.19     2473.06    477.32 o 
  -2  31   4    13584.04    12682.53    871.57 o 
  -1  31   4    28119.83    28751.11   1012.48 o 
   0  31   4    18769.42    17855.66   1096.03 o 
   1  31   4     1889.76     2708.15    423.93 o 
   2  31   4     9992.49    10285.58    825.69 o 
   3  31   4    16115.55    14323.98    986.20 o 
   4  31   4    15190.90    16322.54   1078.15 o 
   5  31   4     1897.63     2496.97    445.36 o 
   6  31   4      165.72     -173.97    310.74 o 
   7  31   4     6744.15     7193.03    694.85 o 
   8  31   4      917.07      938.49    517.65 o 
 -11  32   4    15562.92    15158.82   2497.99 o 
 -10  32   4    19663.49    20451.37   1094.96 o 
  -9  32   4     5089.22     4635.72    572.72 o 
  -8  32   4        6.74      238.22    325.76 o 
  -7  32   4     5272.75     5205.31    684.51 o 
  -6  32   4    14122.36    15369.71    821.16 o 
  -5  32   4    31866.04    30942.77   1121.47 o 
  -4  32   4    24830.41    24704.70   2320.53 o 
  -3  32   4      208.91      187.37    334.53 o 
  -2  32   4     1946.58     1657.67    427.22 o 
  -1  32   4     3909.72     4670.55    733.90 o 
   0  32   4      157.59     -109.41    242.83 o 
   1  32   4     3343.10     3776.29    424.18 o 
   2  32   4      609.20     1262.98    399.45 o 
   3  32   4     1372.30     1641.93    612.78 o 
   4  32   4     1762.45     1647.39    468.43 o 
   5  32   4       51.90     -106.46    345.72 o 
   6  32   4      232.44      -50.55    328.30 o 
   7  32   4     2009.51     2510.54    776.92 o 
   8  32   4     3570.00     3747.78    708.78 o 
 -11  33   4      813.88      790.61    757.97 o 
 -10  33   4     7242.72     7242.97    853.63 o 
  -9  33   4    38547.60    37287.21   1409.34 o 
  -8  33   4    36563.08    36791.57   1678.69 o 
  -7  33   4    24804.32    22987.92   1908.77 o 
  -6  33   4      312.89      454.76    325.93 o 
  -5  33   4      608.55       50.06    291.74 o 
  -4  33   4    13349.55    13947.34    765.87 o 
  -3  33   4    18272.09    19328.25   1056.71 o 
  -2  33   4    24103.88    24255.80   1195.25 o 
  -1  33   4    17042.95    18909.42   2590.17 o 
   0  33   4      417.40      521.52    269.12 o 
   1  33   4       18.56      197.40    252.89 o 
   2  33   4    12034.89    11710.96    891.66 o 
   3  33   4     2321.67     2192.73    628.66 o 
   4  33   4    13768.04    14445.05   1047.12 o 
   5  33   4    10018.31    10451.02    952.43 o 
   6  33   4    10036.07    10170.72   1364.78 o 
   7  33   4     2707.43     3781.50    601.32 o 
   8  33   4      154.94      537.44    388.75 o 
 -11  34   4      571.62      918.28    691.91 o 
 -10  34   4      612.92     1131.50    413.20 o 
  -9  34   4     5403.22     5974.79    652.10 o 
  -8  34   4     9359.98     8886.62    914.08 o 
  -7  34   4     6203.92     7302.14   1230.17 o 
  -6  34   4      387.05      229.92    482.62 o 
  -5  34   4    14712.91    13206.05    778.00 o 
  -4  34   4    38893.13    36595.98   1262.32 o 
  -3  34   4    36591.39    35815.36   1530.40 o 
  -2  34   4    15790.50    16471.17   1034.66 o 
  -1  34   4      500.83      305.90    346.53 o 
   0  34   4    50451.76    50096.99   1512.86 o 
   1  34   4    53968.62    52011.41   2179.97 o 
   2  34   4    36458.02    36848.54   2270.08 o 
   3  34   4     3702.40     4032.88    596.51 o 
   4  34   4     4360.38     4212.23    641.23 o 
   5  34   4    24141.57    24121.67   1913.63 o 
   6  34   4    24950.99    23764.40   2895.93 o 
   7  34   4    10315.35    10936.47    844.90 o 
   8  34   4      344.48     -430.71    506.00 o 
 -10  35   4     3591.69     4563.59    611.47 o 
  -9  35   4    13214.78    12715.45   1342.33 o 
  -8  35   4     8323.01     7146.26   1161.03 o 
  -7  35   4      551.47      341.46    402.47 o 
  -6  35   4     9326.89     9203.39    689.76 o 
  -5  35   4    30926.82    31215.40   1167.06 o 
  -4  35   4    20036.70    19337.48    896.20 o 
  -3  35   4     2822.29     3415.47    510.25 o 
  -2  35   4     1963.76     2957.97    533.51 o 
  -1  35   4    13752.18    14094.08    970.18 o 
   0  35   4     6580.80     6352.43    542.19 o 
   1  35   4      746.57     1133.81    330.40 o 
   2  35   4     8574.81    10636.36    891.29 o 
   3  35   4    14258.36    14925.28   1051.29 o 
   4  35   4    11837.90    11031.16    960.09 o 
   5  35   4      262.82      574.99    390.45 o 
   6  35   4     1790.08     2198.91    544.07 o 
   7  35   4    12857.03    15058.35    991.98 o 
   8  35   4    10007.37    11811.09   1494.44 o 
 -10  36   4     9009.46     9264.10   1999.16 o 
  -9  36   4     2624.84     3069.02    654.27 o 
  -8  36   4      211.41      -37.85    398.16 o 
  -7  36   4     5236.68     4786.47    670.17 o 
  -6  36   4    23120.44    21944.88    986.09 o 
  -5  36   4    11651.92    12419.73    775.17 o 
  -4  36   4     2416.19     2860.83    434.53 o 
  -3  36   4     3467.43     4165.11    585.66 o 
  -2  36   4     5373.31     6491.72    734.66 o 
  -1  36   4     4640.22     4478.16    671.17 o 
   0  36   4      107.91      367.45    389.19 o 
   1  36   4     1980.62     2239.28    441.29 o 
   2  36   4      883.40      675.43    399.38 o 
   3  36   4     1212.97     1435.98    454.88 o 
   4  36   4      486.02      910.56    422.98 o 
   5  36   4      140.72     -114.11    376.07 o 
   6  36   4     1516.27     2910.15    594.13 o 
   7  36   4     1488.07     1446.47    530.33 o 
   8  36   4     6356.79     4909.42    980.76 o 
  -9  37   4    11560.22    13559.76   1158.03 o 
  -8  37   4    14791.15    14362.75   1625.81 o 
  -7  37   4    18845.22    18598.04   1240.68 o 
  -6  37   4     1842.44     1488.88    508.95 o 
  -5  37   4       85.76      639.57    338.40 o 
  -4  37   4     6175.20     5736.64    570.16 o 
  -3  37   4    15489.27    14393.62    937.52 o 
  -2  37   4    30388.11    29121.72   1396.78 o 
  -1  37   4    14750.41    14571.73   1013.78 o 
   0  37   4      742.56      981.05    431.39 o 
   1  37   4       91.87      274.76    284.38 o 
   2  37   4     8535.15     8649.73   1745.39 o 
   3  37   4     7244.17     7456.84    824.58 o 
   4  37   4    15977.28    14542.88   1115.79 o 
   5  37   4     2610.11     2571.07    551.14 o 
   6  37   4     3883.60     4074.76    693.79 o 
   7  37   4       26.76      743.63    605.36 o 
  -9  38   4     2560.19     3842.11   1007.90 o 
  -8  38   4     3787.32     3349.35    657.47 o 
  -7  38   4     1705.64     1808.05    538.10 o 
  -6  38   4        7.17     1004.74    454.12 o 
  -5  38   4     3211.38     3668.34    493.36 o 
  -4  38   4    21254.26    21565.32    973.85 o 
  -3  38   4    33125.43    32440.32   1201.82 o 
  -2  38   4    13704.42    14496.31    811.29 o 
  -1  38   4     1136.32     1573.44    854.51 o 
   0  38   4    19071.17    17956.40   2356.89 o 
   1  38   4    29825.21    29792.38   1137.40 o 
   2  38   4    22464.01    22143.06   1233.50 o 
   3  38   4     7830.24     8651.61    868.57 o 
   4  38   4      903.32      879.99    692.42 o 
   5  38   4    14950.65    15768.10   1190.30 o 
   6  38   4    27213.94    27092.12   2823.71 o 
   7  38   4    15651.56    15564.09   1738.73 o 
  -8  39   4     4048.09     3774.34   1479.08 o 
  -7  39   4      966.19     1265.61    486.57 o 
  -6  39   4     4122.97     3724.18    641.53 o 
  -5  39   4    14867.00    16014.65    904.72 o 
  -4  39   4    27612.08    27204.32   1111.57 o 
  -3  39   4     1863.67     2148.28    408.46 o 
  -2  39   4     1605.89     1014.28    356.36 o 
  -1  39   4     8188.49     6675.42    783.80 o 
   0  39   4     2420.73     2685.89    538.41 o 
   1  39   4      499.93      177.53    397.72 o 
   2  39   4     2266.78     2988.91    571.50 o 
   3  39   4     8292.24     8156.38    856.04 o 
   4  39   4     7483.00     6977.45    827.18 o 
   5  39   4      836.85     1262.22    476.75 o 
   6  39   4     6710.88     7429.41   1308.02 o 
  -8  40   4     1881.83     2382.32    581.87 o 
  -7  40   4    14608.36    14382.27   1157.98 o 
  -6  40   4    17963.25    16592.81   1822.47 o 
  -5  40   4     5118.34     5122.46    965.34 o 
  -4  40   4        9.14      353.63    470.72 o 
  -3  40   4     4939.55     5345.52    566.55 o 
  -2  40   4     7645.05     7048.57    617.93 o 
  -1  40   4     5980.38     5304.12    736.10 o 
   0  40   4      981.47     1031.62    724.69 o 
   1  40   4       21.97      462.98    562.85 o 
   2  40   4        5.15      355.24    379.39 o 
   3  40   4     1507.23     1629.79    518.55 o 
   4  40   4     2846.49     3287.52    619.42 o 
   5  40   4     2261.83     1743.44    536.69 o 
   6  40   4      123.13      928.01    669.89 o 
  -7  41   4     8160.01     6717.63   1462.43 o 
  -6  41   4     5757.66     5307.27    740.30 o 
  -5  41   4     4229.41     3727.54    527.63 o 
  -4  41   4     2707.59     3018.30    471.92 o 
  -3  41   4     4573.25     4179.18    610.11 o 
  -2  41   4     8796.83    10546.06    959.38 o 
  -1  41   4     7941.46     8180.08    869.16 o 
   0  41   4     6439.83     7466.50    826.85 o 
   1  41   4     1460.59     3054.95    907.01 o 
   2  41   4     4555.17     5036.38   1195.35 o 
   3  41   4     8578.77     8119.77   1011.74 o 
   4  41   4    13352.82    13665.87   1134.60 o 
   5  41   4     4916.59     5716.98    777.03 o 
  -7  42   4      455.60      719.05    687.30 o 
  -6  42   4      255.36      838.10    471.79 o 
  -5  42   4     3273.90     3842.50    533.60 o 
  -4  42   4    13916.57    14182.33    881.68 o 
  -3  42   4     9373.17     8365.92   1087.27 o 
  -2  42   4     2066.79     1921.37    532.30 o 
  -1  42   4      855.74     1991.93    952.85 o 
   0  42   4    15648.09    14650.82   1102.84 o 
   1  42   4    25505.91    24335.61   2073.16 o 
   2  42   4    20524.63    22896.99   2025.02 o 
   3  42   4     7447.19     7368.85    858.67 o 
   4  42   4       57.95      -62.05    403.82 o 
   5  42   4     9055.18     9257.03   1369.99 o 
  -6  43   4     2633.69     2903.67    755.41 o 
  -5  43   4    11605.82    10921.49    804.15 o 
  -4  43   4     9385.11     9253.23    739.90 o 
  -3  43   4     2193.43     3398.43    489.33 o 
  -2  43   4     2828.00     2742.10    598.50 o 
  -1  43   4    10651.77    10769.73   1744.88 o 
   0  43   4     5771.95     5509.81   1040.42 o 
   1  43   4      966.77     1866.26    774.88 o 
   2  43   4     2884.13     3021.15    928.52 o 
   3  43   4     7235.32     7561.59   1290.61 o 
   4  43   4     4368.45     4139.67    970.00 o 
  -6  44   4     9384.54    10571.70   1413.01 o 
  -5  44   4     3529.56     3147.87    616.79 o 
  -4  44   4        3.06      161.01    332.36 o 
  -3  44   4     1892.88     2094.39    554.69 o 
  -2  44   4     2802.66     3554.36    642.68 o 
  -1  44   4      132.08      -98.32    407.04 o 
   0  44   4        9.57      155.62    551.84 o 
   1  44   4     3407.23     2028.10    820.46 o 
   2  44   4      865.80       13.83    574.63 o 
   4  44   4     5391.18     7498.83   1226.08 o 
  -5  45   4      699.11      128.04    603.82 o 
  -4  45   4      582.32     1074.55    399.73 o 
  -3  45   4     7171.52     7709.99   1354.62 o 
  -2  45   4    12725.20    12002.05   1079.80 o 
  -1  45   4    20838.65    23876.36   1394.79 o 
   0  45   4    18086.44    19553.56   1312.61 o 
   1  45   4     1031.51      411.25    644.28 o 
  -5  46   4     7634.02     7190.01   1166.15 o 
  -4  46   4     9344.87     9973.23    947.72 o 
  -3  46   4     9753.42     9281.48    975.17 o 
  -2  46   4      154.64     1466.05    518.17 o 
  -1  46   4     4161.53     4879.67    736.98 o 
   0  46   4    19690.48    18401.89   1923.62 o 
  -4  47   4     4864.55     5571.63   1120.06 o 
  -3  47   4     1809.00     2756.37    895.74 o 
  -2  47   4       12.12      401.17    455.90 o 
  -1  47   4     4830.73     4248.24    960.78 o 
  -1  48   4      146.66     -118.82    594.09 o 
 -15   1   5      713.86      729.19    590.54 o 
 -14   1   5    12122.84    13881.69   1174.05 o 
 -13   1   5    12127.06    12015.07   1044.91 o 
 -12   1   5    19292.93    20673.58   2326.68 o 
 -11   1   5      876.72     1337.80    441.40 o 
 -10   1   5       86.43      -32.24    173.37 o 
  -9   1   5    13614.35    12807.48    444.96 o 
  -8   1   5    22736.23    22546.46    693.69 o 
  -7   1   5     6506.27     6198.44    488.40 o 
  -6   1   5     8226.86     7850.34    408.59 o 
  -5   1   5       14.35      -58.13    136.12 o 
  -4   1   5     3980.05     3286.95    241.19 o 
  -3   1   5      139.54       88.25     83.34 o 
  -2   1   5    23437.31    22396.44    750.45 o 
  -1   1   5     1981.36     1915.23    121.99 o 
   0   1   5     6068.75     6619.50    191.06 o 
   1   1   5    25123.32    24333.31    411.18 o 
   2   1   5    10853.61    10276.40    356.16 o 
   3   1   5      822.16      794.64    112.60 o 
   4   1   5      693.19      703.85    166.92 o 
   5   1   5    33645.71    33341.18   1039.93 o 
   6   1   5    61726.73    61446.73   1580.58 o 
   7   1   5    62531.58    63342.17   1821.88 o 
   8   1   5     5597.42     5795.70    484.19 o 
   9   1   5      469.95      932.45    320.85 o 
  10   1   5     7621.87     7326.33   1631.95 o 
  11   1   5    18263.51    16841.31   1266.43 o 
 -15   2   5     1236.12     1387.19    621.55 o 
 -14   2   5    11854.98    13030.92   1151.66 o 
 -13   2   5    16778.03    16871.02   1194.33 o 
 -12   2   5    18962.82    18969.67   1196.66 o 
 -11   2   5      137.46      965.38    415.49 o 
 -10   2   5     5000.33     5172.18    377.69 o 
  -9   2   5    78808.63    74104.84   1575.30 o 
  -8   2   5   115870.38   116610.76   2699.26 o 
  -7   2   5   103568.09   100022.47   3065.88 o 
  -6   2   5     6659.34     6923.38    386.15 o 
  -5   2   5    48493.99    48499.55   1215.83 o 
  -4   2   5   333332.16   344215.38   7085.76 o 
  -3   2   5   332204.06   369328.97   5853.12 o 
  -2   2   5   170332.47   182246.78   3325.19 o 
  -1   2   5      163.52      175.86    114.36 o 
   0   2   5    17191.69    16351.53    359.08 o 
   1   2   5   102007.88   101884.91   1742.75 o 
   2   2   5    60481.27    57660.82   1049.08 o 
   3   2   5    48688.61    48666.62    943.41 o 
   4   2   5     2643.25     2757.33    215.49 o 
   5   2   5    18711.57    16427.48    620.89 o 
   6   2   5    17143.25    16680.57    664.11 o 
   7   2   5      540.50      792.24    289.92 o 
   8   2   5     4170.19     3897.76    424.89 o 
   9   2   5     3850.03     3690.37    491.64 o 
  10   2   5     1784.18     1407.61    530.11 o 
  11   2   5      946.54     1077.86    522.53 o 
 -15   3   5      849.26     1063.87    569.28 o 
 -14   3   5    20563.57    22263.87   1493.67 o 
 -13   3   5    16525.93    17487.10   1232.57 o 
 -12   3   5    23706.04    20180.90   1564.86 o 
 -11   3   5      248.34      670.57    417.51 o 
 -10   3   5      146.28       64.60    147.60 o 
  -9   3   5    18000.90    16409.00    668.80 o 
  -8   3   5    23065.06    22414.43   1142.53 o 
  -7   3   5     1906.79     1822.86    268.56 o 
  -6   3   5       19.68       80.58    153.94 o 
  -5   3   5     3178.51     2804.85    273.58 o 
  -4   3   5     3598.07     2957.61    237.15 o 
  -3   3   5      112.85      -96.27    103.76 o 
  -2   3   5    87259.46    94451.54   1815.70 o 
  -1   3   5     5732.03     5785.60    250.35 o 
   0   3   5     6235.35     5877.64    210.91 o 
   1   3   5    44456.05    44373.65    958.43 o 
   2   3   5    91795.25    93130.49   1655.25 o 
   3   3   5    19414.58    18021.82    968.73 o 
   4   3   5      693.43     1131.05    185.83 o 
   5   3   5    37077.83    35697.73    972.10 o 
   6   3   5    52834.84    54342.57   1369.11 o 
   7   3   5    63854.03    64419.05   1715.13 o 
   8   3   5    11586.31    12628.56    656.63 o 
   9   3   5       75.42      230.09    337.28 o 
  10   3   5    17161.93    15374.92   1148.75 o 
  11   3   5    22042.14    23323.90   1464.93 o 
 -15   4   5       15.06      690.02    546.93 o 
 -14   4   5      236.87     1315.19    586.90 o 
 -13   4   5      345.02      446.49    525.02 o 
 -12   4   5      238.52     -298.28    445.38 o 
 -11   4   5     2552.30     2007.54    502.96 o 
 -10   4   5        0.35     -180.30    180.30 o 
  -9   4   5     9732.48     9093.65    451.66 o 
  -8   4   5    14690.22    14436.70    612.16 o 
  -7   4   5    17795.18    16800.30    954.87 o 
  -6   4   5    20426.68    20713.24    681.51 o 
  -5   4   5     2375.20     2785.00    249.90 o 
  -4   4   5     1912.02     1953.40    163.58 o 
  -3   4   5    19504.57    18544.47    473.06 o 
  -2   4   5      792.90      803.84    143.48 o 
  -1   4   5     2869.91     2602.32    260.36 o 
   0   4   5     2047.76     2113.19    140.65 o 
   1   4   5     2027.51     1995.79    180.37 o 
   2   4   5      732.63      475.82    122.75 o 
   3   4   5       34.83     -109.69    109.69 o 
   4   4   5     2029.60     2417.97    231.32 o 
   5   4   5     5030.90     5434.34    457.86 o 
   6   4   5     5748.87     5192.00    420.16 o 
   7   4   5     1084.24      727.32    276.42 o 
   8   4   5     2283.95     2424.91    366.69 o 
   9   4   5      644.48      119.62    333.96 o 
  10   4   5     2267.44     2845.11    481.59 o 
  11   4   5      335.68      244.56    837.87 o 
 -15   5   5      762.78     1463.13    612.31 o 
 -14   5   5     5337.94     7197.63    921.47 o 
 -13   5   5    14435.48    15185.17   1148.37 o 
 -12   5   5     7712.75     8278.33    859.90 o 
 -11   5   5      432.77       78.21    172.10 o 
 -10   5   5      641.65      862.88    233.45 o 
  -9   5   5     7077.61     7132.78    417.66 o 
  -8   5   5    15085.70    15649.06    809.22 o 
  -7   5   5    15780.65    14336.41    581.30 o 
  -6   5   5       35.62      151.96    163.42 o 
  -5   5   5      727.41      979.28    185.06 o 
  -4   5   5       15.67       59.19    106.78 o 
  -3   5   5    15887.01    14872.94    471.71 o 
  -2   5   5     2659.88     2809.65    178.43 o 
  -1   5   5    17570.19    19910.69    471.94 o 
   0   5   5    13481.04    15070.59    464.59 o 
   1   5   5     8781.54     8724.49    394.98 o 
   2   5   5      602.13      655.04    233.49 o 
   3   5   5     2670.21     2484.69    174.70 o 
   4   5   5     2636.29     2528.28    236.79 o 
   5   5   5    13807.13    11901.41    614.91 o 
   6   5   5    58876.46    56888.37   1609.43 o 
   7   5   5    17923.51    17061.73    687.49 o 
   8   5   5     3321.24     3046.38    382.41 o 
   9   5   5     4715.76     4408.28    535.11 o 
  10   5   5    10180.95    11161.88    826.38 o 
  11   5   5     4433.25     4750.09    766.11 o 
 -15   6   5      120.12      117.16    538.42 o 
 -14   6   5     1226.08     1098.49   1526.19 o 
 -13   6   5    14116.39    14042.21   1548.47 o 
 -12   6   5    18894.07    21398.99   1244.45 o 
 -11   6   5     2231.18     2277.64    488.07 o 
 -10   6   5     3288.57     3431.74    366.61 o 
  -9   6   5    36448.48    34950.15    923.33 o 
  -8   6   5    79867.95    76563.31   2346.49 o 
  -7   6   5    61654.88    59713.63   1516.52 o 
  -6   6   5     6639.68     6476.27    381.05 o 
  -5   6   5    34969.79    35183.66    954.82 o 
  -4   6   5   221592.61   231629.30   4187.73 o 
  -3   6   5    46610.52    46727.81   1490.26 o 
  -2   6   5    50928.79    49164.32    929.47 o 
  -1   6   5     5860.86     6197.93    346.42 o 
   0   6   5    64540.48    67180.54   1209.49 o 
   1   6   5   160303.31   163489.56   2708.34 o 
   2   6   5    85515.68    83508.94   1663.13 o 
   3   6   5    42109.82    39349.59    706.04 o 
   4   6   5     1601.05     1881.70    218.00 o 
   5   6   5     8199.73     8291.72    407.13 o 
   6   6   5     2025.77     1928.69    359.34 o 
   7   6   5     4802.61     5163.57    511.88 o 
   8   6   5     1515.37     1202.81    365.07 o 
   9   6   5     2338.88     1820.21    409.22 o 
  10   6   5     1322.35     2220.28    475.95 o 
  11   6   5     5961.53     5695.65    806.38 o 
 -15   7   5     1262.67     1041.95    949.26 o 
 -14   7   5    18569.19    20200.65   1371.00 o 
 -13   7   5    28801.49    28132.42   1502.15 o 
 -12   7   5    30429.47    33759.08   2215.03 o 
 -11   7   5      658.44      636.65    256.77 o 
 -10   7   5    15515.72    14538.83    663.84 o 
  -9   7   5    18379.20    15968.37    573.25 o 
  -8   7   5     8720.84     8083.83    609.86 o 
  -7   7   5     1932.09     1823.21    271.17 o 
  -6   7   5     7368.73     7191.12    528.10 o 
  -5   7   5     1386.76     1487.15    212.50 o 
  -4   7   5      885.50      893.15    139.77 o 
  -3   7   5     3438.49     4008.17    194.09 o 
  -2   7   5    21601.82    22103.23    595.67 o 
  -1   7   5     5920.25     5511.78    272.71 o 
   0   7   5     3460.34     3432.25    193.70 o 
   1   7   5   102975.27   110376.79   2122.07 o 
   2   7   5   138323.11   140335.11   2650.35 o 
   3   7   5    28220.18    26150.01    515.59 o 
   4   7   5      398.02      504.79    182.44 o 
   5   7   5    45720.50    44137.07   1081.08 o 
   6   7   5    50973.93    47594.17   1589.32 o 
   7   7   5    41469.58    39972.73   1364.26 o 
   8   7   5     4346.10     4856.16    771.60 o 
   9   7   5     1975.17     2508.69    478.44 o 
  10   7   5    30946.73    29734.84   1244.45 o 
  11   7   5    39052.87    41703.44   1946.18 o 
 -15   8   5       71.94      -35.99    525.20 o 
 -14   8   5       16.08      517.39    552.67 o 
 -13   8   5       64.46     -533.66    533.66 o 
 -12   8   5     3772.42     4467.96    993.56 o 
 -11   8   5      390.88      135.12    247.39 o 
 -10   8   5     2055.30     1783.54    309.95 o 
  -9   8   5    10079.64     9312.93    452.97 o 
  -8   8   5    21161.24    20399.64   1483.43 o 
  -7   8   5      790.79      683.80    217.52 o 
  -6   8   5     1410.23     1583.09    354.15 o 
  -5   8   5     2169.24     2110.55    207.99 o 
  -4   8   5      702.22      623.34    116.17 o 
  -3   8   5    15510.52    14435.11    407.54 o 
  -2   8   5    42998.05    46341.57    893.72 o 
  -1   8   5     9156.20     9239.21    339.18 o 
   0   8   5    33301.75    32976.61    684.45 o 
   1   8   5     9690.77     8748.93    340.05 o 
   2   8   5     5342.69     5165.87    239.84 o 
   3   8   5      241.67       75.14    102.50 o 
   4   8   5     4221.34     3855.53    296.52 o 
   5   8   5      115.28      149.67    233.45 o 
   6   8   5      535.67      352.77    301.88 o 
   7   8   5     1615.07     1978.99    369.76 o 
   8   8   5       54.77      404.05    392.88 o 
   9   8   5     1794.68     1995.79    436.36 o 
  10   8   5        8.01     -131.70    493.98 o 
  11   8   5      856.51      773.71    438.35 o 
 -15   9   5      922.73     2111.57    952.08 o 
 -14   9   5     1184.26     1515.19    621.09 o 
 -13   9   5     4397.03     4185.76   1038.12 o 
 -12   9   5     3612.39     3647.32    574.52 o 
 -11   9   5     3722.04     3353.89    409.57 o 
 -10   9   5       25.43      308.72    234.08 o 
  -9   9   5     4844.87     4333.02    297.10 o 
  -8   9   5     2719.98     2484.88    267.35 o 
  -7   9   5      395.74      182.77    158.58 o 
  -6   9   5      717.22      795.40    169.94 o 
  -5   9   5       92.57       68.96    128.92 o 
  -4   9   5      104.05      159.64    104.67 o 
  -3   9   5     3289.35     3180.83    203.74 o 
  -2   9   5    11704.96    10361.45   1345.30 o 
  -1   9   5     1220.88     1344.43    171.64 o 
   0   9   5    12504.07    11342.75    478.01 o 
   1   9   5    18146.11    17993.23    516.01 o 
   2   9   5     9423.65     9157.39    316.35 o 
   3   9   5     9395.39     9327.09    353.59 o 
   4   9   5     1272.98      921.67    219.84 o 
   5   9   5     3740.67     3916.77    316.35 o 
   6   9   5    18606.03    16261.20    751.29 o 
   7   9   5    13357.46    11728.40    891.89 o 
   8   9   5     3997.41     3971.21   1429.40 o 
   9   9   5      917.02     1493.05    398.71 o 
  10   9   5     3110.57     3089.22    539.83 o 
  11   9   5     6522.98     7802.45    746.14 o 
 -14  10   5     1176.41     1580.00    593.57 o 
 -13  10   5     6833.89     8258.85   1294.19 o 
 -12  10   5     6239.60     6197.49    704.67 o 
 -11  10   5     7737.36     7869.90    578.36 o 
 -10  10   5     3642.74     3104.16    382.57 o 
  -9  10   5    59177.30    53613.24   1119.65 o 
  -8  10   5    84915.54    77463.69   1752.71 o 
  -7  10   5    68995.84    69861.63   1490.92 o 
  -6  10   5      168.43      238.52    142.48 o 
  -5  10   5    22429.96    21126.20    642.97 o 
  -4  10   5    92045.66    93564.71   1624.51 o 
  -3  10   5   141766.09   149160.48   3233.19 o 
  -2  10   5    68654.26    72166.10   2091.35 o 
  -1  10   5      244.30      595.11    140.32 o 
   0  10   5    51681.89    52816.63   1131.42 o 
   1  10   5   109919.59   112338.81   1940.70 o 
   2  10   5    63162.40    61102.41   1152.90 o 
   3  10   5     7778.28     6743.69    308.79 o 
   4  10   5       39.46       44.42    150.66 o 
   5  10   5     4149.87     4224.15    327.26 o 
   6  10   5    15586.26    15325.77    740.59 o 
   7  10   5     6125.02     6358.35    713.94 o 
   8  10   5     4915.93     5106.51    691.77 o 
   9  10   5     5251.51     5878.04    746.55 o 
  10  10   5     5096.29     5000.29    713.71 o 
  11  10   5     8790.75    10079.96    846.32 o 
 -14  11   5    13789.00    13785.24   1176.79 o 
 -13  11   5    36227.72    36537.46   2422.45 o 
 -12  11   5    22802.77    21994.51   1155.69 o 
 -11  11   5     7846.40     7955.66    584.43 o 
 -10  11   5     5136.61     5401.13    475.63 o 
  -9  11   5    27281.98    24768.29    662.36 o 
  -8  11   5    14565.76    14380.14    535.89 o 
  -7  11   5     2160.38     1913.01    238.53 o 
  -6  11   5      870.41     1112.63    262.94 o 
  -5  11   5      580.37      591.94    113.58 o 
  -4  11   5      150.15      -57.20    109.99 o 
  -3  11   5      211.40      262.15    155.59 o 
  -2  11   5     1407.82     1146.71    305.75 o 
  -1  11   5     1768.55     1738.02    193.55 o 
   0  11   5     7388.04     7527.14    365.58 o 
   1  11   5    49553.00    48342.59    952.60 o 
   2  11   5   127891.79   131050.05   2247.49 o 
   3  11   5    60250.98    60309.88   1328.93 o 
   4  11   5       72.88       29.87    149.11 o 
   5  11   5    20213.25    20587.26    663.94 o 
   6  11   5    87795.81    85154.66   2187.41 o 
   7  11   5    52459.12    47056.87   1844.05 o 
   8  11   5     9620.88    11497.26    946.81 o 
   9  11   5     3673.27     3510.06    631.47 o 
  10  11   5    32174.45    33447.49   1662.76 o 
  11  11   5    51758.66    53080.06   1836.96 o 
 -14  12   5      399.68     2088.02    829.16 o 
 -13  12   5     6957.05     9136.16   1332.09 o 
 -12  12   5     9408.58     8880.04    970.77 o 
 -11  12   5     8674.02     8118.81    600.34 o 
 -10  12   5        3.17      109.80    310.04 o 
  -9  12   5     5215.31     5208.90    333.84 o 
  -8  12   5     9385.15     8500.51    426.30 o 
  -7  12   5     2074.26     2364.23    256.85 o 
  -6  12   5      948.71     1181.06    197.12 o 
  -5  12   5     5683.75     5399.74    241.28 o 
  -4  12   5    72424.56    73110.70   1482.52 o 
  -3  12   5    13831.70    14214.12    530.06 o 
  -2  12   5    16299.83    15385.25    771.55 o 
  -1  12   5     9734.35     9621.06    431.76 o 
   0  12   5    67731.14    71481.88   1501.87 o 
   1  12   5    64373.75    65177.14   1221.74 o 
   2  12   5    29812.84    29916.37    671.72 o 
   3  12   5     3702.34     3799.28    296.79 o 
   4  12   5     6151.81     6642.13    455.49 o 
   5  12   5    15119.62    14670.48    558.44 o 
   6  12   5    12133.68    12397.65    755.51 o 
   7  12   5      150.51     -260.19    356.21 o 
   8  12   5     2630.44     2770.04    557.61 o 
   9  12   5       96.68     -140.14    415.07 o 
  10  12   5      156.86       20.42    431.73 o 
  11  12   5     1863.28     2320.67    514.56 o 
 -14  13   5       27.17      290.39    686.79 o 
 -13  13   5     4089.94     5297.01    711.81 o 
 -12  13   5     3462.96     4188.55    621.96 o 
 -11  13   5     2403.16     2180.23    375.98 o 
 -10  13   5     2291.34     2361.70    364.34 o 
  -9  13   5      239.49      157.76    179.43 o 
  -8  13   5     1374.97     1169.69    230.26 o 
  -7  13   5      286.01      372.97    183.76 o 
  -6  13   5     5992.21     5526.59    391.03 o 
  -5  13   5      172.51       90.87    155.90 o 
  -4  13   5     9032.91     8769.83    419.83 o 
  -3  13   5       48.34       19.04    143.79 o 
  -2  13   5    25613.05    24441.10   1226.33 o 
  -1  13   5     5647.09     5267.55    343.92 o 
   0  13   5    22452.60    22264.84    764.60 o 
   1  13   5    25189.49    25047.54    595.47 o 
   2  13   5    11923.46    11862.81    412.17 o 
   3  13   5     7588.95     6761.05    368.16 o 
   4  13   5      350.57      270.68    157.12 o 
   5  13   5    10423.55    10427.59    477.62 o 
   6  13   5      547.63      493.16    374.57 o 
   7  13   5     5390.15     5059.97    951.31 o 
   8  13   5     2699.50     4100.15    635.61 o 
   9  13   5     1279.36     1345.29   1147.21 o 
  10  13   5      348.27     1523.01    833.52 o 
  11  13   5     2841.78     3576.60    557.27 o 
 -14  14   5     4057.44     3943.01    991.00 o 
 -13  14   5     7913.51     8248.05    850.79 o 
 -12  14   5     1215.06      880.74    422.46 o 
 -11  14   5      752.26      836.13    378.51 o 
 -10  14   5    13327.95    12535.82   1046.36 o 
  -9  14   5    79362.05    80038.45   1767.23 o 
  -8  14   5   100864.22    99967.31   2412.02 o 
  -7  14   5    87600.09    85622.63   2096.68 o 
  -6  14   5     1756.13     1785.01    267.92 o 
  -5  14   5    22296.21    21555.91    574.08 o 
  -4  14   5    86053.78    84325.73   1692.91 o 
  -3  14   5   140903.30   143900.11   3161.83 o 
  -2  14   5   112727.53   114939.69   2583.22 o 
  -1  14   5    37709.11    45882.78   1203.97 o 
   0  14   5      823.68      892.21    166.80 o 
   1  14   5    54604.76    52588.08   1037.20 o 
   2  14   5    48187.18    48324.56    978.33 o 
   3  14   5    12870.83    12302.87    483.98 o 
   4  14   5     1201.56     1190.95    218.61 o 
   5  14   5      116.89      288.90    179.18 o 
   6  14   5     3451.95     3404.51    558.43 o 
   7  14   5     2450.99     3041.14    564.02 o 
   8  14   5     3917.95     2593.47    632.24 o 
   9  14   5      377.84     1115.91    693.70 o 
  10  14   5     1050.33     1387.17   1067.31 o 
  11  14   5     3587.33     3747.97    581.86 o 
 -14  15   5    16221.81    16116.70   1736.17 o 
 -13  15   5    47027.11    45671.31   1885.51 o 
 -12  15   5    21771.19    20247.91   1176.14 o 
 -11  15   5     4961.27     4831.63    511.45 o 
 -10  15   5     4059.32     4616.95    474.21 o 
  -9  15   5    12139.72    13378.38    694.06 o 
  -8  15   5    17859.31    16715.20    774.45 o 
  -7  15   5    11343.17    10298.93    712.53 o 
  -6  15   5     1577.01     1617.64    261.03 o 
  -5  15   5      683.06      784.67    139.60 o 
  -4  15   5       47.13     -126.54    126.54 o 
  -3  15   5    10701.49     9900.48    547.49 o 
  -2  15   5     6268.58     7397.04    414.04 o 
  -1  15   5     3129.43     3207.95    303.27 o 
   0  15   5    28636.30    27474.83    833.03 o 
   1  15   5    52085.16    50400.27   1010.59 o 
   2  15   5    48043.13    49517.03   1077.63 o 
   3  15   5    41128.74    39222.51   1282.77 o 
   4  15   5        7.71       89.60    166.40 o 
   5  15   5    18054.07    18204.77    751.70 o 
   6  15   5    90786.07    86504.43   2467.88 o 
   7  15   5    52635.33    49530.34   1944.71 o 
   8  15   5    16255.62    15731.44   2340.25 o 
   9  15   5     1758.84     2314.83    609.75 o 
  10  15   5    18514.06    18888.57   1323.62 o 
  11  15   5    25260.80    23186.21   1503.74 o 
 -14  16   5      112.15     1307.51    778.46 o 
 -13  16   5    12300.13    12069.55    998.58 o 
 -12  16   5    12842.53    12340.90    968.23 o 
 -11  16   5     9028.08     8553.65    725.30 o 
 -10  16   5     1134.35     1078.75    320.48 o 
  -9  16   5    13817.58    12269.80    671.77 o 
  -8  16   5    39001.54    37535.48   1155.70 o 
  -7  16   5    33588.00    31973.19   1348.12 o 
  -6  16   5      844.52      798.47    222.56 o 
  -5  16   5     7671.57     7753.75    451.38 o 
  -4  16   5   123404.35   125793.75   2432.01 o 
  -3  16   5    49217.20    47335.79   1248.36 o 
  -2  16   5    10096.81     9273.70    462.32 o 
  -1  16   5    11674.57    11257.35    488.66 o 
   0  16   5    37962.29    36977.23   1040.44 o 
   1  16   5    22929.13    22233.13    566.45 o 
   2  16   5    21398.32    21612.06    561.26 o 
   3  16   5     1136.89     1129.33    214.45 o 
   4  16   5     1518.13     1575.14    246.80 o 
   5  16   5     4484.06     4178.13    425.12 o 
   6  16   5     1741.67     1986.93    349.54 o 
   7  16   5        3.03      280.20    399.57 o 
   8  16   5     4367.18     3478.98    639.30 o 
   9  16   5     2181.12     2448.15    606.40 o 
  10  16   5       70.17      537.26    761.82 o 
  11  16   5      576.25      984.65    560.20 o 
 -14  17   5        3.57      449.15    717.52 o 
 -13  17   5      143.61      121.22    434.51 o 
 -12  17   5     2256.68     1992.72    417.62 o 
 -11  17   5     8895.00     7306.89    939.37 o 
 -10  17   5     3881.39     3931.81    453.49 o 
  -9  17   5      513.55      517.12    429.53 o 
  -8  17   5        9.58     -204.78    204.78 o 
  -7  17   5     1286.34     1022.72    270.63 o 
  -6  17   5    24396.18    25359.78    872.79 o 
  -5  17   5    13208.73    13995.24    923.74 o 
  -4  17   5     5912.53     5412.99    353.71 o 
  -3  17   5    12758.69    11952.33    523.29 o 
  -2  17   5     9394.51     8115.56    440.17 o 
  -1  17   5    18815.31    18125.58    669.54 o 
   0  17   5     7901.60     9236.73    738.81 o 
   1  17   5     5517.39     5633.69    340.68 o 
   2  17   5      507.18      482.44    146.58 o 
   3  17   5       62.09      223.43    171.32 o 
   4  17   5       89.90      114.17    180.49 o 
   5  17   5    10338.32     8823.87    580.46 o 
   6  17   5     1512.68     1871.33    476.85 o 
   7  17   5     1633.67      823.72   1520.30 o 
   8  17   5      558.72      112.99    475.27 o 
   9  17   5      678.86     1261.86    714.44 o 
  10  17   5      105.84      118.80    455.24 o 
  11  17   5     1365.59      322.65    750.80 o 
 -14  18   5     7761.53     7689.10    950.54 o 
 -13  18   5     3964.40     3564.81    671.64 o 
 -12  18   5     6247.29     7181.46    640.54 o 
 -11  18   5     3724.00     3655.92    476.38 o 
 -10  18   5    16677.16    16864.39    841.10 o 
  -9  18   5    44557.60    44031.32   1372.08 o 
  -8  18   5    47583.57    42713.03   1274.53 o 
  -7  18   5    34549.04    31410.61   1018.42 o 
  -6  18   5     2289.41     2066.50    295.14 o 
  -5  18   5    12305.71    10711.68    943.66 o 
  -4  18   5    69420.62    68438.45   1677.88 o 
  -3  18   5   109964.34   112927.44   2584.00 o 
  -2  18   5    68078.64    70067.92   1725.16 o 
  -1  18   5      643.96      993.77    220.03 o 
   0  18   5     8515.70     9090.56    474.62 o 
   1  18   5    33286.79    34275.32   1011.14 o 
   2  18   5    61047.82    60425.93   1197.22 o 
   3  18   5    24352.33    24170.54    897.38 o 
   4  18   5     3279.05     3185.77    309.59 o 
   5  18   5     2393.72     2569.34    369.32 o 
   6  18   5     4325.60     4813.66    642.15 o 
   7  18   5      477.93     1462.34    459.68 o 
   8  18   5      118.22      417.84    439.59 o 
   9  18   5     1029.55     1586.11    563.92 o 
  10  18   5      140.24       32.59    483.61 o 
  11  18   5      160.03     1226.59    745.17 o 
 -14  19   5    27653.88    30143.08   1561.29 o 
 -13  19   5    37609.00    38482.64   1873.17 o 
 -12  19   5    21560.76    22622.73   1245.10 o 
 -11  19   5     3601.58     3429.70    479.75 o 
 -10  19   5     3441.20     3608.98    449.41 o 
  -9  19   5    18900.61    17285.84    793.52 o 
  -8  19   5    23758.50    21682.40    769.16 o 
  -7  19   5    10017.87     9329.41    557.01 o 
  -6  19   5     3386.27     3748.83    374.44 o 
  -5  19   5     2015.71     2046.69    296.00 o 
  -4  19   5     2057.30     1948.54    262.58 o 
  -3  19   5    17061.17    16500.43   1278.87 o 
  -2  19   5    16410.95    16580.96    777.34 o 
  -1  19   5     2407.73     2969.78    342.43 o 
   0  19   5    13312.85    13636.81    574.68 o 
   1  19   5    53639.89    51698.71   1379.05 o 
   2  19   5    41476.01    38463.32   1638.25 o 
   3  19   5    12661.01    12179.24    580.82 o 
   4  19   5     4477.35     4368.63    348.16 o 
   5  19   5    41565.51    40730.50   1300.10 o 
   6  19   5    77679.01    72421.13   1991.87 o 
   7  19   5    58064.40    56499.88   4842.85 o 
   8  19   5    16848.01    18025.64   1210.99 o 
   9  19   5     1840.21     2704.73    609.36 o 
  10  19   5    18220.94    16436.51   1281.80 o 
 -14  20   5        9.87      864.30    698.57 o 
 -13  20   5     9604.42     9605.32    951.74 o 
 -12  20   5     7330.60     7331.60    818.74 o 
 -11  20   5     4124.85     5280.26    557.28 o 
 -10  20   5     3371.52     3735.21    461.61 o 
  -9  20   5     9273.66     8565.67    836.31 o 
  -8  20   5    43716.82    41461.18   1103.90 o 
  -7  20   5    51037.54    49592.26   1424.79 o 
  -6  20   5     3006.02     2792.43    354.42 o 
  -5  20   5    17027.14    16114.10    838.49 o 
  -4  20   5    98607.68    91119.40   6389.01 o 
  -3  20   5    97981.70    95793.04   2262.16 o 
  -2  20   5    47025.89    47475.36   1289.61 o 
  -1  20   5      221.58      162.52    191.32 o 
   0  20   5    15509.07    16275.85    639.49 o 
   1  20   5    17864.95    18357.22    745.07 o 
   2  20   5     9865.85     9737.65    453.03 o 
   3  20   5      135.52      103.97    214.15 o 
   4  20   5     4330.78     4671.48    458.20 o 
   5  20   5    23929.70    24319.16    950.07 o 
   6  20   5      662.38      652.50    298.04 o 
   7  20   5     2357.12     2677.86    570.57 o 
   8  20   5     6546.40     6823.80    875.00 o 
   9  20   5     3939.03     3656.01    684.69 o 
  10  20   5      649.13     1453.66    555.24 o 
 -14  21   5       53.04      661.69    623.79 o 
 -13  21   5     1569.56     1515.62    529.55 o 
 -12  21   5     1303.94      933.74    370.79 o 
 -11  21   5     2480.07     2545.79    447.61 o 
 -10  21   5     7644.33     8581.09    813.03 o 
  -9  21   5     1679.21     2148.47    379.59 o 
  -8  21   5     3288.01     3138.04    456.72 o 
  -7  21   5    13703.88    11105.13    804.73 o 
  -6  21   5    28290.57    27345.60   1312.43 o 
  -5  21   5     4040.83     4667.58    411.43 o 
  -4  21   5    17442.17    14903.72   1305.71 o 
  -3  21   5    11206.84    10369.92    522.04 o 
  -2  21   5     6732.27     7590.45    460.91 o 
  -1  21   5    27736.24    27933.39    895.30 o 
   0  21   5     7187.61     8133.75    481.61 o 
   1  21   5     2819.91     2802.41    317.81 o 
   2  21   5    10694.98    10995.64    489.12 o 
   3  21   5    31037.40    30441.36   1046.60 o 
   4  21   5      408.16      589.10    262.22 o 
   5  21   5        3.51      103.01    239.87 o 
   6  21   5     2598.11     2575.03    420.91 o 
   7  21   5     1306.64     1316.07    530.33 o 
   8  21   5     4416.29     4315.33    961.30 o 
   9  21   5       17.00     -501.51    609.45 o 
  10  21   5      578.83      428.39    487.82 o 
 -13  22   5     8103.54     8213.32   1312.63 o 
 -12  22   5     3283.03     4067.58    534.63 o 
 -11  22   5     1526.43     1496.91    473.90 o 
 -10  22   5     2652.44     2283.17    413.27 o 
  -9  22   5     6657.33     6274.18    560.21 o 
  -8  22   5     4042.90     3676.88    370.52 o 
  -7  22   5     7634.62     7910.76   1124.61 o 
  -6  22   5     1101.79     1201.12    290.76 o 
  -5  22   5    16304.37    15329.12    825.58 o 
  -4  22   5    58658.27    51850.54   2577.37 o 
  -3  22   5    53824.62    49201.04   2633.31 o 
  -2  22   5     5681.28     5782.56    458.49 o 
  -1  22   5     1571.74     1484.29    275.88 o 
   0  22   5     9057.58     9281.82    739.68 o 
   1  22   5    20041.01    21586.10    784.86 o 
   2  22   5    35424.67    35708.66    954.56 o 
   3  22   5    20417.59    20126.70    824.31 o 
   4  22   5     9622.89     9013.57    604.30 o 
   5  22   5     1057.89     1248.69    329.76 o 
   6  22   5     4326.50     4380.49    505.16 o 
   7  22   5     3518.89     3380.03    619.81 o 
   8  22   5     5188.43     4864.35    719.97 o 
   9  22   5     5999.59     7126.45    876.44 o 
  10  22   5     3838.88     3460.37    679.21 o 
 -13  23   5    24545.99    24671.12   2350.49 o 
 -12  23   5    14553.31    13738.58    882.65 o 
 -11  23   5      846.13      494.93    345.71 o 
 -10  23   5      819.58      891.86    347.80 o 
  -9  23   5    13230.34    13219.15    764.41 o 
  -8  23   5    25042.00    24492.40    818.61 o 
  -7  23   5    10199.17     9946.77    917.52 o 
  -6  23   5     2222.17     2086.68    339.68 o 
  -5  23   5      200.89      264.00    278.33 o 
  -4  23   5     2947.41     2675.76    439.77 o 
  -3  23   5     3267.80     3415.36    347.68 o 
  -2  23   5    13911.67    13035.94    746.20 o 
  -1  23   5        8.17       84.70    192.86 o 
   0  23   5     8658.79     8690.29    516.41 o 
   1  23   5    32570.67    31327.80   1076.92 o 
   2  23   5    21823.05    21202.01    795.25 o 
   3  23   5     3598.10     3829.05    422.18 o 
   4  23   5      871.81     1273.66    312.07 o 
   5  23   5    39979.38    36657.23   1251.33 o 
   6  23   5    44316.87    42989.49   1655.71 o 
   7  23   5    49142.79    47078.58   1964.81 o 
   8  23   5     8280.68     8926.84   1839.88 o 
   9  23   5     1392.25     2692.39   2065.74 o 
  10  23   5    13686.55    13845.66   1242.65 o 
 -13  24   5     1383.81     2505.91    596.90 o 
 -12  24   5     9006.21     8617.96    733.93 o 
 -11  24   5     7421.33     6903.81    643.56 o 
 -10  24   5       77.21      600.65    334.46 o 
  -9  24   5    13125.72    12613.04    766.44 o 
  -8  24   5    34203.73    34157.29   1216.38 o 
  -7  24   5    20411.99    20182.92    838.07 o 
  -6  24   5     2350.23     3031.06    745.45 o 
  -5  24   5     5290.79     5252.29   1659.61 o 
  -4  24   5    27758.99    27379.15   1174.86 o 
  -3  24   5    88462.33    86963.52   2127.34 o 
  -2  24   5    24737.08    24939.02    858.01 o 
  -1  24   5     1802.04     1197.25    329.34 o 
   0  24   5    37395.14    38751.36   2391.07 o 
   1  24   5    54556.31    53774.11   1481.12 o 
   2  24   5    34797.34    32578.18   1047.63 o 
   3  24   5      449.70      703.11    279.17 o 
   4  24   5     1291.00     1536.50    403.89 o 
   5  24   5     5665.28     6087.37    556.63 o 
   6  24   5     7669.54     7075.38    612.37 o 
   7  24   5     1165.96     1626.40    611.50 o 
   8  24   5     1417.60     1838.92    554.77 o 
   9  24   5     4626.82     4105.00    717.00 o 
 -13  25   5     2784.49     3211.07    656.31 o 
 -12  25   5      112.27      105.64    339.09 o 
 -11  25   5      713.96      811.78    559.38 o 
 -10  25   5     7443.28     7291.89    644.27 o 
  -9  25   5     1906.55     1857.92    418.00 o 
  -8  25   5      728.31      530.00    477.68 o 
  -7  25   5     9256.84     9048.54    605.58 o 
  -6  25   5    17758.59    16057.74    742.94 o 
  -5  25   5    11306.72    10040.49   1390.73 o 
  -4  25   5     9120.94     8326.52    808.68 o 
  -3  25   5     2953.44     3567.51    655.29 o 
  -2  25   5     1362.12      882.62    256.29 o 
  -1  25   5    14398.35    13186.92    809.37 o 
   0  25   5     4866.62     5065.90    437.66 o 
   1  25   5      775.88      884.00    271.86 o 
   2  25   5    11996.34    10848.56    787.82 o 
   3  25   5     9817.87     8560.45    691.70 o 
   4  25   5     2178.24     2607.62    411.73 o 
   5  25   5      408.73      157.56    283.12 o 
   6  25   5      726.52     1089.29    353.34 o 
   7  25   5      309.41      857.36    452.32 o 
   8  25   5       16.92     -231.46    394.90 o 
   9  25   5      152.42      453.97    493.31 o 
 -13  26   5     1633.97      723.66    816.87 o 
 -12  26   5     1530.20     1703.37    446.23 o 
 -11  26   5      177.33      268.69    336.16 o 
 -10  26   5     1462.81     1993.10    420.43 o 
  -9  26   5     4838.64     4223.00    512.27 o 
  -8  26   5     3993.84     3589.70    479.07 o 
  -7  26   5     1306.32     1651.75    326.44 o 
  -6  26   5      441.54      148.94    325.87 o 
  -5  26   5     5269.13     6111.80    619.57 o 
  -4  26   5    18300.27    18763.49    970.83 o 
  -3  26   5    18586.72    18821.43    957.71 o 
  -2  26   5    14124.27    16198.16    824.36 o 
  -1  26   5     2404.95     2905.14    450.38 o 
   0  26   5     3374.03     3390.81    386.16 o 
   1  26   5     6006.93     6335.40    570.57 o 
   2  26   5     9126.77     9168.97    751.78 o 
   3  26   5    24979.95    23586.32   1578.93 o 
   4  26   5    25555.38    23113.68   1329.79 o 
   5  26   5     3642.28     4122.17    707.04 o 
   6  26   5      274.29      932.67    343.41 o 
   7  26   5     5279.76     5155.76    574.87 o 
   8  26   5    14247.78    11833.31   1084.55 o 
   9  26   5    10243.22    10329.37   1067.34 o 
 -12  27   5    10369.42    10464.98    809.93 o 
 -11  27   5     2185.79     2187.29    677.91 o 
 -10  27   5     1322.56     1467.62    408.32 o 
  -9  27   5     4888.93     5780.66    579.34 o 
  -8  27   5     5659.78     5157.88    540.01 o 
  -7  27   5     4341.29     4747.73    422.29 o 
  -6  27   5     5946.75     6548.33    658.51 o 
  -5  27   5       45.83      229.57    299.29 o 
  -4  27   5     4351.44     4022.28    542.20 o 
  -3  27   5     1603.15     1953.81    438.73 o 
  -2  27   5     2105.75     1783.09    316.02 o 
  -1  27   5      595.22      237.50    286.18 o 
   0  27   5     3880.24     3770.00    404.28 o 
   1  27   5    30914.99    32123.00   1072.60 o 
   2  27   5    52987.15    51862.45   1888.89 o 
   3  27   5    11169.61    10169.75   1519.54 o 
   4  27   5      355.71      769.67    315.66 o 
   5  27   5    32338.26    29750.29   1147.05 o 
   6  27   5    37449.36    35602.21   1318.36 o 
   7  27   5    34144.48    32415.96   1273.76 o 
   8  27   5     9314.95     9616.13    998.50 o 
   9  27   5      931.89     1105.20    544.05 o 
 -12  28   5    17800.42    19283.17   1075.97 o 
 -11  28   5     5743.58     6032.66    641.78 o 
 -10  28   5       31.16       44.34    324.77 o 
  -9  28   5    20447.68    20046.69    980.06 o 
  -8  28   5    28347.23    26433.25   1367.78 o 
  -7  28   5    32154.61    29760.31    943.90 o 
  -6  28   5     3121.11     4217.40   1033.25 o 
  -5  28   5    11276.06    10525.43   1422.48 o 
  -4  28   5    40076.04    36875.00   2015.55 o 
  -3  28   5    67788.06    66064.45   2225.36 o 
  -2  28   5     5211.09     5588.06    466.77 o 
  -1  28   5     1168.75      640.07    396.21 o 
   0  28   5    79302.27    81485.43   2100.94 o 
   1  28   5    90489.51    90237.00   2284.32 o 
   2  28   5    60242.61    58653.18   2171.24 o 
   3  28   5     2872.93     3102.98    524.25 o 
   4  28   5     5955.43     6045.84    576.17 o 
   5  28   5    10673.43    11337.19    765.35 o 
   6  28   5     5741.93     5619.74    587.39 o 
   7  28   5     2886.01     2799.19    474.24 o 
   8  28   5     2096.35     1918.13    590.95 o 
   9  28   5       67.16      439.42    714.95 o 
 -12  29   5     1247.88     1209.26    641.13 o 
 -11  29   5      628.69      704.09    373.71 o 
 -10  29   5    12673.11    12206.50    833.90 o 
  -9  29   5    13852.31    13427.62    851.49 o 
  -8  29   5     1265.63     1563.59    387.76 o 
  -7  29   5     5694.75     5344.75   1100.43 o 
  -6  29   5     8928.43     7080.73   1202.01 o 
  -5  29   5    34911.97    32840.82   1412.38 o 
  -4  29   5     8265.47     7941.80    719.82 o 
  -3  29   5      252.64      346.47    329.18 o 
  -2  29   5    13463.29    11167.99    811.54 o 
  -1  29   5    13578.71    13843.17    879.96 o 
   0  29   5     2527.80     3555.09    408.44 o 
   1  29   5     1286.84     1809.47    329.54 o 
   2  29   5     9953.04     9294.84    799.04 o 
   3  29   5     8805.44     8924.38   1110.33 o 
   4  29   5     2624.96     2514.78    406.57 o 
   5  29   5     1735.18     1368.42    385.28 o 
   6  29   5     2210.48     2090.47    442.02 o 
   7  29   5     4253.48     3904.29    762.50 o 
   8  29   5      268.33      575.07    483.55 o 
 -12  30   5      382.65     1480.53    534.94 o 
 -11  30   5     6531.77     6708.70    664.78 o 
 -10  30   5    16230.13    15565.32    931.74 o 
  -9  30   5     8623.90     8403.79    722.39 o 
  -8  30   5     6455.09     5743.49    586.58 o 
  -7  30   5     2064.43     1753.29    375.35 o 
  -6  30   5      311.82      808.95    386.62 o 
  -5  30   5      183.13      246.85    349.55 o 
  -4  30   5     2347.36     2738.13    506.02 o 
  -3  30   5     3111.64     3187.50    609.97 o 
  -2  30   5    13363.53    12467.06    855.61 o 
  -1  30   5    17443.96    18895.98   1013.51 o 
   0  30   5    13248.71    13727.81    711.62 o 
   1  30   5      880.91     1105.82    296.38 o 
   2  30   5    11433.52    10169.73    837.47 o 
   3  30   5    23312.71    21341.33   2409.64 o 
   4  30   5    11443.33    10279.17    888.31 o 
   5  30   5    12026.94    10988.33    777.90 o 
   6  30   5     1336.36     1750.05    418.44 o 
   7  30   5     2404.42     2679.34    487.99 o 
   8  30   5     3510.58     3408.20    669.94 o 
 -12  31   5    16129.72    19188.04   1967.15 o 
 -11  31   5     7466.57     7500.29    709.10 o 
 -10  31   5       36.18        6.02    315.67 o 
  -9  31   5      840.65     1017.01    380.23 o 
  -8  31   5     3768.36     4352.49    664.71 o 
  -7  31   5     8723.66     8669.55    660.10 o 
  -6  31   5     8644.14     8574.33   1015.32 o 
  -5  31   5    13561.72    14398.50    964.53 o 
  -4  31   5      157.26      104.79    319.05 o 
  -3  31   5     3604.47     3325.37    543.50 o 
  -2  31   5     5560.40     6100.67    660.36 o 
  -1  31   5     7256.15     6282.25    730.98 o 
   0  31   5    11930.51    12533.72    697.15 o 
   1  31   5    36683.32    36005.86   1204.65 o 
   2  31   5    20267.39    20225.72   1102.05 o 
   3  31   5     6326.35     5789.78    712.17 o 
   4  31   5      556.26      469.27    361.21 o 
   5  31   5    14014.63    13334.61   1557.06 o 
   6  31   5    24935.34    23095.78   1077.76 o 
   7  31   5    14642.76    15264.39   1115.54 o 
   8  31   5     3746.25     3994.36    738.28 o 
 -11  32   5     1741.14     1837.67    453.53 o 
 -10  32   5     3915.40     4001.60    553.53 o 
  -9  32   5    33794.18    34053.69   1738.07 o 
  -8  32   5    47948.98    51529.68   2062.57 o 
  -7  32   5    24350.13    24543.84   1017.74 o 
  -6  32   5      404.33      818.14    316.99 o 
  -5  32   5    15085.38    15943.77   1678.30 o 
  -4  32   5    43209.95    38889.68   1924.13 o 
  -3  32   5    60345.65    59180.38   2131.73 o 
  -2  32   5    32460.79    32669.86   2335.89 o 
  -1  32   5       49.95     -302.11    302.11 o 
   0  32   5    27397.84    27571.13   1396.11 o 
   1  32   5    42824.36    41242.09   1326.78 o 
   2  32   5    20202.37    18478.03   1071.92 o 
   3  32   5      206.80      310.74    353.93 o 
   4  32   5      924.14      796.55    393.52 o 
   5  32   5    14455.62    12018.93   1002.04 o 
   6  32   5     5656.59     5912.25    625.91 o 
   7  32   5      381.06      714.92    459.93 o 
   8  32   5       21.48      399.47    762.07 o 
 -11  33   5     1505.23     2713.92    981.53 o 
 -10  33   5     8911.03     9098.36    774.51 o 
  -9  33   5    11216.45    10888.49    823.86 o 
  -8  33   5     6045.76     4994.59    710.69 o 
  -7  33   5      996.45      465.63    326.20 o 
  -6  33   5    10043.26     9743.96    691.98 o 
  -5  33   5    21672.93    21081.13   1151.33 o 
  -4  33   5      456.00      448.18    386.59 o 
  -3  33   5     1396.78     1317.74    422.41 o 
  -2  33   5     8255.56     8281.50    780.03 o 
  -1  33   5    21960.53    21052.40   1147.72 o 
   0  33   5     6326.06     6703.86    562.83 o 
   1  33   5      863.11     1185.45    323.09 o 
   2  33   5    11810.24    11558.28    920.18 o 
   3  33   5    12992.02    10576.06   1389.71 o 
   4  33   5     2432.94     2985.92    576.26 o 
   5  33   5     1647.56     1186.23    461.00 o 
   6  33   5     4844.47     4347.76   1016.81 o 
   7  33   5    10962.37    10614.75   1178.65 o 
 -11  34   5     5438.66     7100.89   1319.80 o 
 -10  34   5    14076.30    14362.48    945.51 o 
  -9  34   5    13181.27    11857.30   2200.69 o 
  -8  34   5     5877.93     5528.30    757.14 o 
  -7  34   5        7.13      434.51    583.08 o 
  -6  34   5     2785.94     3010.89    451.61 o 
  -5  34   5      134.77     -351.78    354.40 o 
  -4  34   5     2148.93     1843.01    494.87 o 
  -3  34   5     1399.71     1178.24    416.15 o 
  -2  34   5     9653.42    11878.33   1455.00 o 
  -1  34   5     5017.40     5484.53    664.88 o 
   0  34   5     2009.86     2487.71    392.42 o 
   1  34   5       97.63     -104.57    263.07 o 
   2  34   5     1207.62      679.28    527.00 o 
   3  34   5     7441.08     8432.32   1273.96 o 
   4  34   5     7183.57     6001.31    763.59 o 
   5  34   5     6729.39     7631.53   1490.09 o 
   6  34   5      412.09      598.00    489.35 o 
   7  34   5     2964.14     3426.98    744.03 o 
 -10  35   5      422.63      206.98    503.00 o 
  -9  35   5     1385.04     2224.87    588.83 o 
  -8  35   5     3441.80     3542.47    843.50 o 
  -7  35   5     5702.29     4472.50   1510.57 o 
  -6  35   5     9430.30     9469.18    707.78 o 
  -5  35   5    10114.75     9571.60    696.02 o 
  -4  35   5      542.86      707.65    401.17 o 
  -3  35   5      481.72       50.90    502.67 o 
  -2  35   5     6978.51     7309.54    965.65 o 
  -1  35   5    13173.80    12711.46    948.33 o 
   0  35   5    25515.16    24751.37   1227.36 o 
   1  35   5    19425.09    19601.60   1086.26 o 
   2  35   5    10498.59     9885.48    887.40 o 
   3  35   5      117.64      876.02    416.42 o 
   4  35   5    10540.18    11453.87   1004.80 o 
   5  35   5    10197.43     8707.60    911.67 o 
   6  35   5    11184.57    11217.05   2173.03 o 
   7  35   5     4727.47     5603.75   1272.68 o 
  -9  36   5    22517.93    21715.50   1416.32 o 
  -8  36   5    48600.00    44615.76   1932.32 o 
  -7  36   5    27216.16    27169.55   3800.12 o 
  -6  36   5      661.07      556.72    349.15 o 
  -5  36   5    16268.70    16346.91    882.95 o 
  -4  36   5    43390.11    40763.88   1727.23 o 
  -3  36   5    51741.72    49887.74   1950.38 o 
  -2  36   5    24524.23    23151.25   1540.02 o 
  -1  36   5      433.91     1005.39    413.53 o 
   0  36   5     3804.32     4223.21    624.17 o 
   1  36   5    13890.96    12742.61    962.06 o 
   2  36   5    10650.88    11055.54    955.15 o 
   3  36   5      456.62      -23.02    373.47 o 
   4  36   5      864.57      696.95    436.78 o 
   5  36   5     2677.93     2280.34    535.41 o 
   6  36   5     2006.16     2878.24    638.65 o 
   7  36   5       55.18      363.11    592.04 o 
  -9  37   5     9317.24     9565.51   1018.07 o 
  -8  37   5     2299.69     2136.05    563.26 o 
  -7  37   5       93.28      312.70    410.54 o 
  -6  37   5     9450.84     9603.83    742.08 o 
  -5  37   5     8500.97     8275.33    681.16 o 
  -4  37   5      791.34      980.25    365.65 o 
  -3  37   5    12894.57    11773.57    969.62 o 
  -2  37   5    22301.70    21135.60   1183.71 o 
  -1  37   5    13953.48    14025.65   1024.72 o 
   0  37   5      135.97      595.49    407.02 o 
   1  37   5     3101.80     3518.27    606.23 o 
   2  37   5     8728.09     8614.45    866.25 o 
   3  37   5    14589.87    15142.64   1630.41 o 
   4  37   5     1839.80     2506.16    569.46 o 
   5  37   5     1416.91     1268.21    630.71 o 
   6  37   5    25400.45    25119.74   1487.78 o 
   7  37   5    20197.79    22511.86   2043.46 o 
  -8  38   5      365.43     -227.13    404.40 o 
  -7  38   5     1965.01     1571.50    560.03 o 
  -6  38   5     4878.91     5021.88    574.65 o 
  -5  38   5      467.03      435.82    325.69 o 
  -4  38   5      268.93      749.75    336.00 o 
  -3  38   5        5.32      438.22    413.07 o 
  -2  38   5      485.45      511.12    449.24 o 
  -1  38   5     1737.37     2890.38    571.94 o 
   0  38   5      328.56       65.57    657.59 o 
   1  38   5       56.51     -347.29    347.29 o 
   2  38   5     1373.25     1764.00    496.91 o 
   3  38   5     7511.36     6225.87    782.22 o 
   4  38   5    10138.88     8469.19    900.93 o 
   5  38   5     9524.28     9044.79   1016.35 o 
   6  38   5       28.79      979.52    503.56 o 
  -8  39   5     2690.03     1919.40    564.30 o 
  -7  39   5    10208.82    11649.34   1753.84 o 
  -6  39   5    10135.61     9555.92    747.00 o 
  -5  39   5     8340.15     8843.15    711.31 o 
  -4  39   5     5565.89     5965.49    598.29 o 
  -3  39   5      678.20      829.64    358.87 o 
  -2  39   5     4182.48     3804.59    619.17 o 
  -1  39   5     9025.33     9476.77   1544.37 o 
   0  39   5    15237.09    15239.71   1086.05 o 
   1  39   5     6284.88     7206.40   1220.44 o 
   2  39   5     2505.44     1632.48    693.70 o 
   3  39   5      414.50      -50.09    741.33 o 
   4  39   5     6263.42     6037.39    779.92 o 
   5  39   5     7829.26     8729.57    949.86 o 
   6  39   5    11310.26    11666.16   1533.88 o 
  -8  40   5    14936.24    16104.92   1743.34 o 
  -7  40   5    11646.23    12239.38   1252.45 o 
  -6  40   5     4465.72     5044.12    585.84 o 
  -5  40   5     4142.58     5148.28    924.38 o 
  -4  40   5    35838.41    33266.98   1785.37 o 
  -3  40   5    29675.94    28434.29   1136.44 o 
  -2  40   5    16566.00    17212.12   1175.14 o 
  -1  40   5      381.82      760.57    417.72 o 
   0  40   5     1881.81     2086.59    536.42 o 
   1  40   5    10819.55     9343.58   1380.74 o 
   2  40   5    21424.29    21562.71   1285.40 o 
   3  40   5    13400.18    11842.05   1034.58 o 
   4  40   5     2568.53     1581.46    517.50 o 
   5  40   5      247.31     -303.83    522.90 o 
  -7  41   5      581.00     1556.42    503.31 o 
  -6  41   5    10600.09    10180.44   1310.32 o 
  -5  41   5     4861.72     5943.92    613.71 o 
  -4  41   5      450.52      872.65    364.27 o 
  -3  41   5     6970.45     7367.60    660.28 o 
  -2  41   5    11294.60    11008.75    988.59 o 
  -1  41   5     7485.52     7535.66    838.10 o 
   0  41   5       61.57     -173.03    385.91 o 
   1  41   5     4463.08     5641.28   1095.48 o 
   2  41   5     9800.62     9746.83   1376.90 o 
   3  41   5    14607.46    13894.32   1138.17 o 
   4  41   5      129.91      222.33    403.54 o 
  -7  42   5     4971.06     5588.02   1115.45 o 
  -6  42   5     1159.94     2146.01    542.79 o 
  -5  42   5       54.43      340.36    452.75 o 
  -4  42   5     1602.23     1568.02    594.48 o 
  -3  42   5     1840.34     2125.59    476.66 o 
  -2  42   5       54.91      742.14    441.61 o 
  -1  42   5     2404.24     4387.79   1587.91 o 
   0  42   5     1713.51     2096.12    506.49 o 
   1  42   5     2351.49     2669.30    889.60 o 
   2  42   5     1858.32     1648.08    729.29 o 
   3  42   5     5573.56     5139.24    747.15 o 
   4  42   5    22702.79    24934.82   1998.90 o 
  -6  43   5    16929.08    16682.62   1726.44 o 
  -5  43   5    13224.82    11708.05    841.28 o 
  -4  43   5     5085.15     7228.87    736.25 o 
  -3  43   5      106.47      183.62    516.36 o 
  -2  43   5     1635.95     2377.25    591.08 o 
  -1  43   5     9942.94    10588.22   1258.08 o 
   0  43   5    15703.37    17618.31   1830.92 o 
   1  43   5     4787.04     2670.84    887.04 o 
   2  43   5      129.56      909.57    704.71 o 
   3  43   5      443.99     -130.08    603.31 o 
   4  43   5     1702.58     3048.29    880.38 o 
  -6  44   5      115.47      756.95    649.40 o 
  -5  44   5     5489.68     5063.07    712.57 o 
  -4  44   5    17700.86    18109.22   1007.53 o 
  -3  44   5    24269.61    25611.27   1768.69 o 
  -2  44   5     8180.80     8440.46    924.85 o 
  -1  44   5      133.16     1239.97    528.02 o 
   0  44   5     3803.02     3917.40   1012.51 o 
   1  44   5    13723.50    15269.10   1770.49 o 
  -5  45   5     3388.30     3592.57    637.07 o 
  -4  45   5     1883.14     2635.79    477.26 o 
  -3  45   5      910.23     1612.27    973.08 o 
  -2  45   5     2753.00     4074.30    690.12 o 
  -1  45   5     3580.07     3751.22    682.24 o 
   0  45   5      222.75      841.45    781.02 o 
  -5  46   5      945.90      725.73    483.17 o 
  -4  46   5      685.34      190.62    718.03 o 
  -3  46   5      240.41      415.64    593.06 o 
  -2  46   5        1.21      887.06    488.35 o 
  -1  46   5    12070.02    13270.20   1551.80 o 
  -2  47   5     6190.07     6128.84   1143.62 o 
  -1  47   5    16141.92    17653.13   1759.73 o 
 -15   0   6      279.87      865.53    813.80 o 
 -14   0   6    30108.69    33404.16   2359.45 o 
 -13   0   6    50411.74    55417.19   3121.53 o 
 -12   0   6    66645.19    68043.62   3441.10 o 
 -11   0   6     3034.71     2269.32    714.44 o 
 -10   0   6     1554.16     2033.62    487.31 o 
  -9   0   6   116678.15   117300.74   3395.15 o 
  -8   0   6   203357.33   203810.44   6246.64 o 
  -7   0   6   167042.25   170992.19   4601.94 o 
  -6   0   6    43348.27    46066.55   2024.25 o 
  -5   0   6     1025.56      755.32    204.26 o 
  -4   0   6   124804.87   128680.84   2779.69 o 
  -3   0   6   144865.66   154590.75   3271.49 o 
  -2   0   6    93675.04   107196.54   2925.55 o 
  -1   0   6     9800.68    10660.55    362.37 o 
   0   0   6     7513.08     7190.54    323.31 o 
   1   0   6      894.39      638.63    143.31 o 
   2   0   6       39.50      -41.51    241.66 o 
   3   0   6      166.18      192.62    194.12 o 
   4   0   6     7732.87     7739.90    605.33 o 
   5   0   6     4534.81     4371.84    538.69 o 
   6   0   6    12316.25    13317.70    888.19 o 
   7   0   6    29867.35    34377.17   1662.42 o 
   8   0   6    22632.58    22344.15   1212.26 o 
   9   0   6     2183.10     1778.35    532.56 o 
  10   0   6     6102.15     6436.13   1195.35 o 
  11   0   6    16097.84    15763.83   1759.73 o 
 -15   1   6      609.82       64.58    717.52 o 
 -14   1   6     1854.50     2594.79    659.80 o 
 -13   1   6      989.46      375.15    516.39 o 
 -12   1   6     4909.50     4744.31    720.97 o 
 -11   1   6      133.79       -2.10    142.80 o 
 -10   1   6    10738.47     9247.75    493.37 o 
  -9   1   6     4436.09     3829.17    356.67 o 
  -8   1   6    13528.55    11698.22    526.99 o 
  -7   1   6    16236.56    14299.43    602.23 o 
  -6   1   6     7339.29     8135.82    428.32 o 
  -5   1   6      362.93      414.41    160.24 o 
  -4   1   6    87383.70    88156.34   1535.87 o 
  -3   1   6    53169.00    55385.30   1170.93 o 
  -2   1   6   115743.11   120314.86   2295.61 o 
  -1   1   6     1551.61     1643.52    129.41 o 
   0   1   6    12538.97    11879.14    277.83 o 
   1   1   6    45443.47    43925.09    670.91 o 
   2   1   6   123891.45   124317.25   1947.47 o 
   3   1   6    25064.06    23850.72    630.02 o 
   4   1   6     3629.36     4061.04    346.26 o 
   5   1   6    27956.57    27619.74    895.27 o 
   6   1   6    45900.69    45743.40   1222.09 o 
   7   1   6    30647.39    31197.83    994.22 o 
   8   1   6     2903.70     2664.20    396.54 o 
   9   1   6        1.94      170.32    495.70 o 
  10   1   6     4419.98     4045.80    789.98 o 
  11   1   6     6600.73     8097.94    938.94 o 
 -15   2   6       48.81      206.90   1104.44 o 
 -14   2   6       53.97      587.45    590.50 o 
 -13   2   6      951.80      593.15    538.74 o 
 -12   2   6      456.06       57.75    452.91 o 
 -11   2   6     1158.37      994.36    289.68 o 
 -10   2   6      175.35      262.09    166.41 o 
  -9   2   6      575.06      525.90    225.56 o 
  -8   2   6      610.16      573.52    236.71 o 
  -7   2   6      113.39     -173.71    173.71 o 
  -6   2   6      717.25      637.06    246.03 o 
  -5   2   6     7647.25     7954.41    390.63 o 
  -4   2   6       59.11      -92.82     92.82 o 
  -3   2   6     1467.95     1218.94    188.64 o 
  -2   2   6        2.17     -145.55    145.55 o 
  -1   2   6     7641.72     6972.72    202.50 o 
   0   2   6       21.33       24.07     78.26 o 
   1   2   6     7382.72     6451.62    266.77 o 
   2   2   6     9744.66     9376.14    270.87 o 
   3   2   6     1280.62      907.36    147.66 o 
   4   2   6     3751.95     4181.53    339.56 o 
   5   2   6      558.65      573.30    242.38 o 
   6   2   6      304.07     -216.61    216.61 o 
   7   2   6     1296.78      983.77    415.81 o 
   8   2   6     1997.58     1855.79    370.09 o 
   9   2   6      142.42      787.41    432.82 o 
  10   2   6      618.52     1302.25    535.06 o 
  11   2   6       10.00      736.36    510.43 o 
 -15   3   6        3.38       21.46    937.48 o 
 -14   3   6      909.00     1083.46    567.68 o 
 -13   3   6     2456.09     2600.27    666.51 o 
 -12   3   6     1958.07     2039.42    577.76 o 
 -11   3   6     3746.46     3801.62    439.31 o 
 -10   3   6     2642.35     1920.01    331.72 o 
  -9   3   6     3540.68     3511.67    379.51 o 
  -8   3   6      554.10      303.62    298.79 o 
  -7   3   6      806.03      885.69    325.25 o 
  -6   3   6       88.41       45.76    152.93 o 
  -5   3   6     4155.01     3769.45    274.96 o 
  -4   3   6    28037.54    27293.46    653.39 o 
  -3   3   6    96703.69    99161.96   1693.91 o 
  -2   3   6    19791.87    20540.27    564.05 o 
  -1   3   6       50.56      123.27     83.06 o 
   0   3   6    26325.59    24395.55    500.79 o 
   1   3   6   110275.67   112892.72   2181.97 o 
   2   3   6    75977.34    75489.01   1237.90 o 
   3   3   6    24134.38    22973.98    555.97 o 
   4   3   6     2091.66     1869.65    203.89 o 
   5   3   6    12411.50    11657.13    555.31 o 
   6   3   6    18827.37    18260.89    706.71 o 
   7   3   6    19243.51    17591.35    746.90 o 
   8   3   6     1342.67     1402.97    345.92 o 
   9   3   6     1298.15     1576.16    416.31 o 
  10   3   6     1814.47     1652.22    529.34 o 
  11   3   6     2588.99     3339.00    688.39 o 
 -15   4   6       17.71      -35.98    489.89 o 
 -14   4   6    15165.60    16720.03   1351.29 o 
 -13   4   6    48255.15    48351.92   2017.13 o 
 -12   4   6    60990.39    65567.17   3215.25 o 
 -11   4   6     8400.24     8158.12    725.17 o 
 -10   4   6     1272.85      849.35    329.92 o 
  -9   4   6    65809.24    57666.63   3298.12 o 
  -8   4   6   103733.24   102181.53   2421.86 o 
  -7   4   6   102122.01   100406.18   2349.87 o 
  -6   4   6    32470.80    30355.87    887.55 o 
  -5   4   6    13559.51    13448.36    502.39 o 
  -4   4   6   123708.99   122369.03   2677.86 o 
  -3   4   6    60824.72    59648.92   1084.61 o 
  -2   4   6    35262.05    33685.72    919.59 o 
  -1   4   6     5858.74     5295.73    253.46 o 
   0   4   6     1301.94     1181.68    128.63 o 
   1   4   6     4924.27     4045.32    255.10 o 
   2   4   6       16.18      -87.21     87.21 o 
   3   4   6     1566.38     1409.24    160.01 o 
   4   4   6     2639.07     2435.53    248.96 o 
   5   4   6     5745.80     5297.17    493.81 o 
   6   4   6    16913.16    17188.00    695.70 o 
   7   4   6    21018.81    21226.44   1087.91 o 
   8   4   6    12182.72    12026.63    674.12 o 
   9   4   6       60.29      -20.74    313.24 o 
  10   4   6     9914.56    12190.81    872.01 o 
  11   4   6    21000.06    20474.08   1921.06 o 
 -15   5   6       47.06     -326.56    476.52 o 
 -14   5   6     5294.63     7490.75    879.50 o 
 -13   5   6      701.94      355.03    503.72 o 
 -12   5   6     2806.19     1286.68    544.99 o 
 -11   5   6     1967.47     1861.47    332.88 o 
 -10   5   6      623.76      454.87    155.31 o 
  -9   5   6       24.40      -14.11    201.07 o 
  -8   5   6    23538.52    21002.38    793.13 o 
  -7   5   6    34230.32    31694.80    961.12 o 
  -6   5   6    10201.97     9590.41    459.04 o 
  -5   5   6       52.80       28.69    109.71 o 
  -4   5   6    46735.58    44341.50   1119.00 o 
  -3   5   6    76656.91    80282.92   1610.61 o 
  -2   5   6   185544.03   191819.81   3147.55 o 
  -1   5   6    24246.63    26961.30    610.10 o 
   0   5   6     4040.86     3979.37    215.04 o 
   1   5   6    70937.50    67839.96   1298.58 o 
   2   5   6   156523.77   158959.25   3502.37 o 
   3   5   6    39945.27    37624.40    796.25 o 
   4   5   6     1601.79     1569.41    286.28 o 
   5   5   6     9742.46     9616.28    926.18 o 
   6   5   6    57512.18    55158.84   1647.73 o 
   7   5   6    53778.36    51395.37   1370.16 o 
   8   5   6    20004.76    20586.67    978.76 o 
   9   5   6      340.02      105.52    360.54 o 
  10   5   6     6904.51     7742.56    727.52 o 
  11   5   6     7387.87     8552.19   1790.72 o 
 -15   6   6       85.65      139.79    516.90 o 
 -14   6   6      262.34      181.57    794.59 o 
 -13   6   6     2614.03     2593.74    642.90 o 
 -12   6   6     3588.37     2864.49    958.74 o 
 -11   6   6     3899.92     3646.09    403.03 o 
 -10   6   6       57.51      -36.57    154.70 o 
  -9   6   6     2933.09     2414.80    335.41 o 
  -8   6   6     5325.48     4338.07    472.67 o 
  -7   6   6      125.26     -124.18    182.38 o 
  -6   6   6     3072.30     3571.24    306.80 o 
  -5   6   6      107.87       94.11    111.06 o 
  -4   6   6     1339.75     1099.90    147.67 o 
  -3   6   6      842.55      836.78    139.38 o 
  -2   6   6    11089.10    11516.35    367.51 o 
  -1   6   6     2778.51     2491.21    195.97 o 
   0   6   6      579.79      572.51    128.15 o 
   1   6   6     8217.37     8048.72    305.23 o 
   2   6   6    18818.98    18933.07    550.16 o 
   3   6   6     7680.76     7483.96    376.69 o 
   4   6   6      772.78     1097.21    202.89 o 
   5   6   6       29.40      -12.92    348.17 o 
   6   6   6      436.25       34.17    272.82 o 
   7   6   6      693.41     1199.01    333.44 o 
   8   6   6     4772.17     5697.70    658.96 o 
   9   6   6     4116.37     5214.78    669.15 o 
  10   6   6       13.26     -131.38    360.38 o 
  11   6   6      264.92     1138.11    537.54 o 
 -15   7   6      397.40     1033.17    542.12 o 
 -14   7   6      345.40      421.51    526.49 o 
 -13   7   6     3336.49     3422.41    698.67 o 
 -12   7   6     1220.67     1166.67    739.54 o 
 -11   7   6      647.89      697.46    270.22 o 
 -10   7   6      257.42      193.20    175.07 o 
  -9   7   6     3960.49     3750.67    391.28 o 
  -8   7   6      165.54       45.85    223.87 o 
  -7   7   6      817.85      780.83    222.80 o 
  -6   7   6       89.21      109.86    157.10 o 
  -5   7   6    20351.26    19559.33    533.62 o 
  -4   7   6     4694.64     4432.28    226.35 o 
  -3   7   6    45898.52    42949.50   1333.26 o 
  -2   7   6     2063.33     2521.30    234.05 o 
  -1   7   6     1076.95      917.16    160.62 o 
   0   7   6    27548.00    27687.77    620.77 o 
   1   7   6    29643.29    27818.69    629.23 o 
   3   7   6    60291.39    60434.52   1346.76 o 
   4   7   6     1369.39      920.54    202.39 o 
   5   7   6     1893.24     1488.71    319.97 o 
   6   7   6     6193.42     5986.98    527.98 o 
   7   7   6     1632.57     1725.56    328.19 o 
   8   7   6     3481.88     4495.96    535.92 o 
   9   7   6       26.05      183.11    400.46 o 
  10   7   6      135.17      354.33    383.97 o 
  11   7   6     1141.40     1953.71    572.18 o 
 -15   8   6       46.52      -11.72    495.50 o 
 -14   8   6     9278.46    10697.88   1504.43 o 
 -13   8   6    31834.31    33936.20   1635.92 o 
 -12   8   6    55172.02    54408.26   2932.03 o 
 -11   8   6    27934.36    26847.81    982.02 o 
 -10   8   6     1031.97      771.21    213.87 o 
  -9   8   6    29856.85    29253.98   1136.46 o 
  -8   8   6    64386.16    59226.54   3432.13 o 
  -7   8   6    28436.30    27619.25    881.29 o 
  -6   8   6     7093.21     7280.55    411.45 o 
  -5   8   6     9227.22     9775.81    357.12 o 
  -4   8   6    38457.00    37441.93   1038.68 o 
  -3   8   6    62738.07    60584.61   1490.34 o 
  -2   8   6    51918.22    51624.22   1004.39 o 
  -1   8   6      815.63      933.38    168.54 o 
   0   8   6     2650.31     2837.96    202.74 o 
   1   8   6     5970.66     5368.07    261.39 o 
   2   8   6       31.31     -103.43    103.43 o 
   3   8   6      679.86      793.01    196.44 o 
   4   8   6     1224.96     1052.08    206.58 o 
   5   8   6    18408.04    17165.15    752.35 o 
   6   8   6    12550.16    12799.18    715.53 o 
   7   8   6    24879.82    26585.76   1562.23 o 
   8   8   6     3273.28     2545.65    440.25 o 
   9   8   6     1126.02      993.50    397.55 o 
  10   8   6    20589.84    20448.00   1098.05 o 
  11   8   6    38767.73    42075.44   1956.90 o 
 -15   9   6     1289.87     2454.76    652.15 o 
 -14   9   6     7018.47     6841.79   1529.01 o 
 -13   9   6    10070.57     9263.17   1300.85 o 
 -12   9   6     2718.48     2330.78    526.23 o 
 -11   9   6     2312.85     2382.49    360.60 o 
 -10   9   6    13239.35    11680.64    470.86 o 
  -9   9   6       24.61      175.66    212.63 o 
  -8   9   6     2351.47     2561.16    406.95 o 
  -7   9   6    15245.25    14942.14    524.98 o 
  -6   9   6     3597.27     3650.21    288.96 o 
  -5   9   6    15331.69    16000.95    432.72 o 
  -4   9   6    12106.26    10741.59    448.29 o 
  -3   9   6   103440.30   102685.88   2331.86 o 
  -2   9   6   106098.04   110840.41   2161.67 o 
  -1   9   6    47175.40    49211.77   1092.74 o 
   0   9   6    20679.64    20352.72    508.71 o 
   1   9   6   133851.63   137141.02   2626.32 o 
   2   9   6   131690.42   131355.98   2266.28 o 
   3   9   6    41080.00    40332.95    995.65 o 
   4   9   6      959.21      938.84    204.63 o 
   5   9   6    15376.33    15712.84    731.59 o 
   6   9   6    60367.68    63466.46   1782.16 o 
   7   9   6    46070.67    45582.54   1830.36 o 
   8   9   6    23975.81    22355.57   1272.73 o 
   9   9   6      388.44      961.18    463.09 o 
  10   9   6     5171.38     5378.22    634.19 o 
  11   9   6     7963.93     9450.56    823.43 o 
 -15  10   6      204.82      479.72   1240.42 o 
 -14  10   6      825.49      565.84    526.68 o 
 -13  10   6     7157.43     6369.55   1182.03 o 
 -12  10   6     9134.71     9272.13    654.13 o 
 -11  10   6    12141.08    11864.42    677.96 o 
 -10  10   6      113.06      -41.62    163.05 o 
  -9  10   6    13293.34    12890.65    583.17 o 
  -8  10   6    13859.05    13867.14    519.71 o 
  -7  10   6     7564.55     7548.41    386.12 o 
  -6  10   6        9.13      -77.65    134.55 o 
  -5  10   6    26484.58    24993.42    580.97 o 
  -4  10   6    31279.88    30374.36    815.07 o 
  -3  10   6     5295.56     4389.67    369.81 o 
  -2  10   6       61.48      105.27    133.46 o 
  -1  10   6    16027.50    15643.04    531.28 o 
   0  10   6     7016.44     6396.05    286.10 o 
   1  10   6    20322.85    21501.95    689.99 o 
   2  10   6     1136.07     1071.27    160.52 o 
   3  10   6     2073.52     2249.11    399.39 o 
   4  10   6      469.59      535.72    195.61 o 
   5  10   6       17.13      -42.52    239.65 o 
   6  10   6     1701.91     2008.02    763.13 o 
   7  10   6      170.32      -64.94    833.52 o 
   8  10   6     2335.65     2244.71    549.64 o 
   9  10   6       62.56      -82.53    345.83 o 
  10  10   6     2686.10     2580.82    565.15 o 
  11  10   6     6272.19     6684.05    732.93 o 
 -15  11   6      188.13     -510.73    510.73 o 
 -14  11   6      700.66       83.99    687.30 o 
 -13  11   6      439.85      936.20    741.59 o 
 -12  11   6      129.85      -49.56    306.59 o 
 -11  11   6     4555.31     4958.18    487.84 o 
 -10  11   6      133.54      420.04    249.55 o 
  -9  11   6     6776.66     6283.22    405.40 o 
  -8  11   6    16533.42    15470.42    562.67 o 
  -7  11   6     3022.46     3214.86    289.40 o 
  -6  11   6     6988.82     7386.68    376.13 o 
  -5  11   6    27025.30    27767.33    631.91 o 
  -4  11   6     4890.09     4929.18    247.30 o 
  -3  11   6    23851.89    22302.90   1056.85 o 
  -2  11   6     8422.89     8401.19    435.82 o 
  -1  11   6    31025.00    30549.60    770.81 o 
   0  11   6      206.48      283.33    125.97 o 
   1  11   6    30548.94    29552.33    755.54 o 
   2  11   6     9633.50     9694.88    358.82 o 
   3  11   6     3942.45     3610.42    364.11 o 
   4  11   6     1360.71      972.09    217.55 o 
   5  11   6      317.20      427.26    206.11 o 
   6  11   6     6710.28     5881.68    561.39 o 
   7  11   6    10465.58    10118.52    890.50 o 
   8  11   6    17326.36    15230.33   1117.86 o 
   9  11   6     2106.61     3280.02    782.30 o 
  10  11   6      134.16      220.08    398.23 o 
  11  11   6      399.87      961.81    453.77 o 
 -15  12   6      360.95     1448.35    861.94 o 
 -14  12   6    10551.95    10505.12   1462.17 o 
 -13  12   6    39962.64    40461.01   2536.66 o 
 -12  12   6    35019.89    33881.64   1210.50 o 
 -11  12   6    17892.07    16726.31    807.29 o 
 -10  12   6      470.54      968.40    280.86 o 
  -9  12   6    29908.80    28307.84    821.71 o 
  -8  12   6    80583.07    78255.47   1824.46 o 
  -7  12   6    48799.82    47208.64   1124.36 o 
  -6  12   6     3553.26     3230.32    280.08 o 
  -5  12   6      772.85      540.81    133.46 o 
  -4  12   6    11353.59    10148.14    394.60 o 
  -3  12   6    79502.70    82061.57   1950.12 o 
  -2  12   6    72472.09    73547.77   1773.91 o 
  -1  12   6     1199.24     1538.76    262.72 o 
   0  12   6     9153.71     9589.07    393.30 o 
   1  12   6     5866.46     5934.87    292.18 o 
   2  12   6     2179.68     1926.78    203.58 o 
   3  12   6        2.29       -9.81    157.43 o 
   4  12   6      577.55      654.95    200.50 o 
   5  12   6    13075.96    12381.33    577.99 o 
   6  12   6     9354.29     9328.54    628.05 o 
   7  12   6    17370.13    17120.37   1825.80 o 
   8  12   6     2414.98     3109.18    770.27 o 
   9  12   6      359.21     1197.59    499.09 o 
  10  12   6     5371.98     6737.75    686.95 o 
  11  12   6    30930.43    32677.55   1390.67 o 
 -14  13   6     1414.80     2359.45    901.89 o 
 -13  13   6     9037.52     8717.11    852.20 o 
 -12  13   6       55.35       80.39    332.44 o 
 -11  13   6       14.31      371.80    275.21 o 
 -10  13   6      160.74      511.13    255.88 o 
  -9  13   6     1909.88     1827.56    270.02 o 
  -8  13   6     4934.16     4882.10    360.91 o 
  -7  13   6    11252.14    10491.66    466.06 o 
  -6  13   6     6179.18     6137.44    361.12 o 
  -5  13   6    16913.76    16416.45    500.71 o 
  -4  13   6    37709.80    36306.18   1399.39 o 
  -3  13   6   136555.27   136720.97   3396.69 o 
  -2  13   6    35264.75    34297.77    989.91 o 
  -1  13   6    11593.44    10319.16    408.47 o 
   0  13   6    38626.41    38220.65    921.37 o 
   1  13   6   119160.19   120640.10   2115.44 o 
   2  13   6   148627.27   149747.30   2576.69 o 
   3  13   6    51609.94    50626.99   1205.49 o 
   4  13   6      391.82      153.50    133.09 o 
   5  13   6    26031.82    24757.44    804.25 o 
   6  13   6    81914.23    76143.97   2579.02 o 
   7  13   6    26867.73    25000.17   1309.67 o 
   8  13   6    11981.92    11120.10    989.17 o 
   9  13   6      284.07      191.88    473.21 o 
  10  13   6     8026.78     7104.48    721.54 o 
  11  13   6     7246.63     7554.35   1991.73 o 
 -14  14   6     2234.18     2653.42    953.61 o 
 -13  14   6    17656.19    17725.08   1136.25 o 
 -12  14   6    12122.28    10722.16    722.23 o 
 -11  14   6     3470.96     3993.46    525.53 o 
 -10  14   6     1788.21     2089.52    359.70 o 
  -9  14   6    12285.46    11398.75    524.16 o 
  -8  14   6    51462.80    49505.13   1196.06 o 
  -7  14   6    30737.98    29852.25    964.42 o 
  -6  14   6      903.22      636.16    257.86 o 
  -5  14   6    13244.84    11884.35    423.56 o 
  -4  14   6    40741.73    40484.45   1111.35 o 
  -3  14   6    17719.21    18307.90    657.73 o 
  -2  14   6      254.74      427.08    184.20 o 
  -1  14   6    14515.07    14237.79    566.80 o 
   0  14   6    33247.32    32574.71    826.15 o 
   1  14   6    25608.05    25873.87    635.20 o 
   2  14   6     6055.87     5663.43    294.09 o 
   3  14   6      394.15      521.16    193.30 o 
   4  14   6    25378.73    26023.74   1103.83 o 
   5  14   6    13523.19    12252.74    545.18 o 
   6  14   6     2277.60     3098.62    571.30 o 
   7  14   6     6864.93     6172.21    746.56 o 
   8  14   6     3111.07     2993.46    626.82 o 
   9  14   6       35.74      306.49    845.81 o 
  10  14   6     3625.55     4078.12    740.79 o 
  11  14   6     8588.03    11056.19   1596.87 o 
 -14  15   6      718.42      967.44    807.14 o 
 -13  15   6       15.55      424.18    444.10 o 
 -12  15   6     3894.69     3982.63    503.40 o 
 -11  15   6     3107.19     3035.57    458.97 o 
 -10  15   6     3828.98     2883.90    395.49 o 
  -9  15   6     6726.60     6344.49    493.38 o 
  -8  15   6     1854.45     1697.62    309.14 o 
  -7  15   6       12.33      325.51    217.67 o 
  -6  15   6     1017.61     1408.90    253.06 o 
  -5  15   6     4066.26     4248.07    272.62 o 
  -4  15   6     8234.07     7839.21    479.43 o 
  -3  15   6     7760.59     8186.71    449.54 o 
  -2  15   6    11008.59    11104.66    613.33 o 
  -1  15   6     1263.17     1007.51    221.16 o 
   0  15   6      220.54      235.73    154.37 o 
   1  15   6     2403.47     2113.87    215.28 o 
   2  15   6      162.97      389.18    151.92 o 
   3  15   6       69.79      132.16    192.20 o 
   4  15   6     4569.91     4264.30    356.97 o 
   5  15   6     1796.56     1818.86    268.92 o 
   6  15   6      154.90     -186.28    434.81 o 
   7  15   6     7296.50     7283.62    796.14 o 
   8  15   6     8700.59     7677.74    853.57 o 
   9  15   6     6077.94     6104.40   1130.56 o 
  10  15   6      234.24      349.45    563.87 o 
 -14  16   6    17204.26    16816.29   1732.08 o 
 -13  16   6    22459.17    24538.33   1298.59 o 
 -12  16   6    34591.43    33811.91   1352.50 o 
 -11  16   6    13507.46    11525.32    810.71 o 
 -10  16   6     4470.58     4348.20    469.79 o 
  -9  16   6    49644.11    47484.28   1443.91 o 
  -8  16   6    54474.39    48919.66   2053.23 o 
  -7  16   6    66718.74    63576.79   1679.05 o 
  -6  16   6    34452.58    34881.73   1276.07 o 
  -5  16   6      436.18      442.71    150.04 o 
  -4  16   6    28449.99    28068.08    868.32 o 
  -3  16   6    51891.64    49041.33   1307.63 o 
  -2  16   6    17495.40    17770.64    818.98 o 
  -1  16   6    11882.27    12780.13    809.16 o 
   0  16   6    14607.05    14151.02    492.87 o 
   1  16   6      519.21      429.93    158.34 o 
   2  16   6      662.28      407.09    158.33 o 
   3  16   6     1116.16      997.36    224.83 o 
   4  16   6     1685.03     1370.08    250.25 o 
   5  16   6    12597.66    11472.90    863.08 o 
   6  16   6     3650.41     4200.44    624.17 o 
   7  16   6     7007.24     5583.58    728.13 o 
   8  16   6      998.49      944.30    475.64 o 
   9  16   6       34.26      798.11    498.84 o 
  10  16   6     1638.93     1495.08    904.19 o 
 -14  17   6      353.85      444.03    727.76 o 
 -13  17   6     3869.14     4623.43    686.02 o 
 -12  17   6      271.32      281.23    320.83 o 
 -11  17   6     2673.68     2512.55    409.50 o 
 -10  17   6       11.48      274.23    262.36 o 
  -9  17   6     6002.48     5703.34    489.48 o 
  -8  17   6    13426.53    11254.16    746.08 o 
  -7  17   6    14513.38    13094.42    636.91 o 
  -6  17   6    19743.81    18098.03    960.48 o 
  -5  17   6     1944.64     1857.96    278.34 o 
  -4  17   6    42382.63    39550.48   1114.55 o 
  -3  17   6   114778.63   109963.16   2544.08 o 
  -2  17   6    34758.04    36452.80   1318.36 o 
  -1  17   6     1231.07      974.54    231.57 o 
   0  17   6    48874.24    47932.86   1309.36 o 
   1  17   6    79776.53    80101.52   1514.79 o 
   2  17   6   137198.55   138813.94   2434.59 o 
   3  17   6    64996.16    63039.59   1454.70 o 
   4  17   6      660.72      626.94    216.60 o 
   5  17   6    22561.58    19615.04    830.24 o 
   6  17   6    50843.66    50782.21   2461.63 o 
   7  17   6    29677.52    26839.03   1366.36 o 
   8  17   6     2906.09     2835.69    612.94 o 
   9  17   6     2733.82     2612.42   1210.97 o 
  10  17   6     6926.03     7776.87   2166.37 o 
 -14  18   6     4359.12     5082.49    731.21 o 
 -13  18   6    16373.22    19821.84   1201.68 o 
 -12  18   6    13279.66    11729.70    887.50 o 
 -11  18   6     3761.79     4128.25    596.65 o 
 -10  18   6    10246.63    10268.97    675.37 o 
  -9  18   6    23842.19    22049.36    871.42 o 
  -8  18   6    59555.89    55559.23   1558.69 o 
  -7  18   6    50507.91    48832.96   1801.92 o 
  -6  18   6    21843.21    22184.28    812.21 o 
  -5  18   6    10511.21     9316.79    516.92 o 
  -4  18   6    19784.87    20849.31    729.10 o 
  -3  18   6    11344.10    10536.18    526.92 o 
  -2  18   6      191.90       69.83    139.80 o 
  -1  18   6      990.13      959.01    228.76 o 
   0  18   6      590.52      503.59    200.44 o 
   1  18   6     3241.38     3061.63    253.12 o 
   2  18   6       54.90      242.81    189.22 o 
   3  18   6     6391.31     6180.76    403.93 o 
   4  18   6    20408.21    19469.69    679.16 o 
   5  18   6     1525.60     1445.03    329.53 o 
   6  18   6     2934.40     3705.44    602.56 o 
   7  18   6    15438.08    16021.82   1133.78 o 
   8  18   6    14889.41    14695.84   1229.15 o 
   9  18   6       41.48      867.88    649.66 o 
  10  18   6     2209.86     2720.93    639.22 o 
 -14  19   6     1683.29     2267.51    585.64 o 
 -13  19   6      758.32      495.20    457.98 o 
 -12  19   6     4299.48     5131.43    560.33 o 
 -11  19   6     6241.12     4927.88    536.47 o 
 -10  19   6    11480.06    11025.12    698.12 o 
  -9  19   6     2544.32     3103.10    402.94 o 
  -8  19   6       63.29     -175.33    226.88 o 
  -7  19   6    10902.08    10821.45    627.55 o 
  -6  19   6    22707.19    22156.15    821.03 o 
  -5  19   6     3613.03     3520.88    843.25 o 
  -4  19   6     2535.56     2241.87    281.09 o 
  -3  19   6     5124.74     4676.10    464.56 o 
  -2  19   6     1909.59     1191.24    306.37 o 
  -1  19   6     4835.48     4669.99    386.41 o 
   0  19   6       21.84      154.25    192.76 o 
   1  19   6      447.50      159.95    190.21 o 
   2  19   6      439.37      649.46    200.69 o 
   3  19   6     4102.25     4090.65    350.76 o 
   4  19   6      827.69      736.04    229.95 o 
   5  19   6      257.49      196.02    265.66 o 
   6  19   6     1950.86     2467.82    537.92 o 
   7  19   6      361.66      749.70    736.21 o 
   8  19   6      710.59      933.03    497.05 o 
   9  19   6     2824.11     3915.56    700.70 o 
  10  19   6      661.30      756.62    918.02 o 
 -14  20   6    10740.69    12800.75   1615.05 o 
 -13  20   6    18980.43    16305.76   1156.18 o 
 -12  20   6    17623.93    19558.08    973.54 o 
 -11  20   6      177.22      247.80    294.71 o 
 -10  20   6      678.17      706.87    362.17 o 
  -9  20   6    21335.35    20235.34    737.99 o 
  -8  20   6    31866.87    30499.55   1056.42 o 
  -7  20   6    47096.04    47128.18   1386.91 o 
  -6  20   6    10969.33    11557.17    607.00 o 
  -5  20   6      268.62       -1.13    241.39 o 
  -4  20   6     5897.75     5082.47    385.99 o 
  -3  20   6    30066.36    29643.87   1607.82 o 
  -2  20   6     8940.16     9239.99    590.32 o 
  -1  20   6    12611.72    12841.80    607.73 o 
   0  20   6    10159.87     9490.45    528.04 o 
   1  20   6      197.83      160.37    193.68 o 
   2  20   6     2207.64     2784.89    465.19 o 
   3  20   6     8773.97     7865.58    454.89 o 
   4  20   6     2948.65     2585.08    383.44 o 
   5  20   6     1114.57      950.90    349.02 o 
   6  20   6     4685.10     5016.81    799.97 o 
   7  20   6     5558.47     5606.02    786.91 o 
   8  20   6       41.39      319.43    512.40 o 
   9  20   6      634.27      748.69    494.67 o 
  10  20   6     5278.80     5336.55   1173.32 o 
 -14  21   6     2050.18     1933.94    568.87 o 
 -13  21   6      498.32     1091.33    967.70 o 
 -12  21   6      789.70      842.27    371.90 o 
 -11  21   6     2406.30     1840.68    408.92 o 
 -10  21   6     3062.31     2587.22    421.48 o 
  -9  21   6      155.13      210.94    284.20 o 
  -8  21   6     2718.36     2332.82    381.86 o 
  -7  21   6    15819.62    16100.31   1150.28 o 
  -6  21   6     4165.47     4435.25    430.57 o 
  -5  21   6      932.36     1252.21    348.14 o 
  -4  21   6    36611.13    36315.71   1396.21 o 
  -3  21   6    68526.10    68740.03   1762.11 o 
  -2  21   6    26804.65    26692.02    996.85 o 
  -1  21   6     1266.31      972.97    253.44 o 
   0  21   6    10609.33    11660.24    581.22 o 
   1  21   6    67965.20    66778.75   1735.40 o 
   2  21   6    86721.24    85852.43   2201.04 o 
   3  21   6    74559.46    71475.94   1887.00 o 
   4  21   6    12999.43    12535.92    717.19 o 
   5  21   6    19992.57    17822.19   1178.90 o 
   6  21   6    43854.14    42049.33   2276.82 o 
   7  21   6    43277.38    40703.97   1817.53 o 
   8  21   6     4070.86     4234.77    726.34 o 
   9  21   6       11.24      265.16   1085.75 o 
 -13  22   6    16607.59    17176.14   1203.53 o 
 -12  22   6    11119.79    12697.02   1673.68 o 
 -11  22   6     5017.26     6141.26    784.37 o 
 -10  22   6      510.89      280.18    297.12 o 
  -9  22   6    31410.32    28947.68   1892.12 o 
  -8  22   6    73594.49    70678.62   1913.06 o 
  -7  22   6    25308.29    24602.87    920.86 o 
  -6  22   6     4241.29     4484.59    428.23 o 
  -5  22   6     7509.59     6991.43    640.03 o 
  -4  22   6    11797.35    11242.36    763.40 o 
  -3  22   6    19044.32    18499.71   1225.85 o 
  -2  22   6     4632.23     5345.64    433.09 o 
  -1  22   6       66.24      334.73    218.70 o 
   0  22   6     6555.26     7094.67    491.72 o 
   1  22   6      220.88      306.20    315.56 o 
   2  22   6     2194.26     2395.12    365.82 o 
   3  22   6     7602.51     8315.90   1051.13 o 
   4  22   6      191.93      606.59    269.69 o 
   5  22   6      535.30      945.14    327.24 o 
   6  22   6     4096.83     4956.80    526.13 o 
   7  22   6    17762.77    15514.65   1171.02 o 
   8  22   6    15715.75    15049.40   1189.41 o 
   9  22   6     2305.14     2629.71    852.47 o 
 -13  23   6     2188.34     3215.44   1216.86 o 
 -12  23   6      216.64      305.30    355.12 o 
 -11  23   6     2386.92     3594.58    485.98 o 
 -10  23   6    15518.50    14628.20    823.44 o 
  -9  23   6     4652.72     5771.69    703.44 o 
  -8  23   6       13.48     -255.46    335.08 o 
  -7  23   6    12119.80    11098.23    655.37 o 
  -6  23   6    13027.47    14208.34    886.06 o 
  -5  23   6     7107.26     6471.81    627.24 o 
  -4  23   6     3700.41     3881.26    513.75 o 
  -3  23   6    10105.60    10376.10    587.16 o 
  -2  23   6     8430.52     8216.70    515.26 o 
  -1  23   6    20402.12    19900.84    778.56 o 
   0  23   6     1965.72     1725.83    303.58 o 
   1  23   6     3175.45     3221.54    362.35 o 
   2  23   6      902.97     1334.38    391.27 o 
   3  23   6      109.60      291.46    271.65 o 
   4  23   6     2963.67     3106.20    428.45 o 
   5  23   6     3460.05     3701.93    572.46 o 
   6  23   6     5560.76     4800.20    537.41 o 
   7  23   6     2240.19     2669.42    624.30 o 
   8  23   6      253.62      520.15    450.25 o 
   9  23   6     3767.81     3523.70    703.83 o 
 -13  24   6     5170.63     5089.13    662.73 o 
 -12  24   6     3282.54     3847.54    528.00 o 
 -11  24   6      284.00      405.45    460.12 o 
 -10  24   6      653.74      287.57    327.79 o 
  -9  24   6     2807.60     2811.11    443.84 o 
  -8  24   6     7668.11     6675.24    545.38 o 
  -7  24   6    26912.71    26585.14    993.58 o 
  -6  24   6     6063.51     6231.79   1438.36 o 
  -5  24   6      623.32      750.48    599.98 o 
  -4  24   6       91.87     -272.40    273.17 o 
  -3  24   6     2703.29     3568.81    620.39 o 
  -2  24   6     7119.67     7356.95    500.05 o 
  -1  24   6    12215.50    11515.44    670.89 o 
   0  24   6     3781.57     3308.46    380.51 o 
   1  24   6       32.15       41.22    302.93 o 
   2  24   6     8291.15     8876.42    757.44 o 
   3  24   6    11281.68    11290.54    701.68 o 
   4  24   6    12808.30    12014.70    736.32 o 
   5  24   6     4409.24     4286.18    505.12 o 
   6  24   6     7279.59     6856.45    632.87 o 
   7  24   6     4533.89     4703.04    716.05 o 
   8  24   6      237.14      581.28    465.50 o 
   9  24   6     6794.03    10970.85   1095.01 o 
 -13  25   6     1637.31     2197.68    449.59 o 
 -12  25   6     2782.49     3699.01    515.63 o 
 -11  25   6      192.31       87.88    327.71 o 
 -10  25   6       89.03     -128.43    327.47 o 
  -9  25   6      781.50      677.78    320.72 o 
  -8  25   6     5036.42     4531.56    496.32 o 
  -7  25   6    12154.29    13413.81    723.20 o 
  -6  25   6      869.67     1246.76    699.59 o 
  -5  25   6     1789.59     1480.99    433.53 o 
  -4  25   6    58626.66    55246.92   1991.99 o 
  -3  25   6    36653.29    36548.16   2365.85 o 
  -2  25   6    53617.51    53923.26   1507.05 o 
  -1  25   6     3996.99     4244.58    555.39 o 
   0  25   6    20984.01    21576.64   1143.03 o 
   1  25   6    78771.16    81983.02   3007.50 o 
   2  25   6    93519.63    92119.87   2925.92 o 
   3  25   6    46853.32    47330.84   1491.67 o 
   4  25   6    10812.92    10816.02    719.79 o 
   5  25   6    10991.73    10313.50    725.32 o 
   6  25   6    20597.53    20086.67    987.35 o 
   7  25   6    51393.62    48009.02   2055.06 o 
   8  25   6    15216.65    16584.38   1277.85 o 
   9  25   6     1066.91      973.08    712.39 o 
 -13  26   6    18088.90    18006.09   1298.85 o 
 -12  26   6    30403.67    28864.92   1219.76 o 
 -11  26   6    13248.57    12036.47    917.55 o 
 -10  26   6      124.21       53.05    305.43 o 
  -9  26   6    18380.43    18795.25    924.56 o 
  -8  26   6    34253.47    33141.20   2176.16 o 
  -7  26   6    27511.76    26508.69   1007.54 o 
  -6  26   6      126.83      235.33    417.65 o 
  -5  26   6    16497.74    15725.42   1218.39 o 
  -4  26   6    35638.88    36026.39   1454.72 o 
  -3  26   6    44690.61    44527.76   1662.59 o 
  -2  26   6     1685.06     1835.58    325.53 o 
  -1  26   6       35.27      223.45    313.65 o 
   0  26   6    10727.96    10884.70    620.17 o 
   1  26   6     2901.78     3351.07    410.38 o 
   2  26   6     3862.13     4414.48   1066.03 o 
   3  26   6     1842.40     2576.26    418.04 o 
   4  26   6     1669.92     1238.75    371.67 o 
   5  26   6      342.05      256.86    314.95 o 
   6  26   6     7659.10     7136.97    643.71 o 
   7  26   6     8224.71     7967.56   1034.02 o 
   8  26   6     3709.49     4247.07    741.59 o 
   9  26   6      576.79      669.37    729.81 o 
 -13  27   6     2768.01     2693.87    635.66 o 
 -12  27   6      320.68      560.28    360.41 o 
 -11  27   6     8544.60    10527.79    792.91 o 
 -10  27   6     8192.97     8660.56    705.36 o 
  -9  27   6     6147.89     6924.64   1213.43 o 
  -8  27   6       30.23     -240.92    240.92 o 
  -7  27   6     1136.85     1171.05    534.94 o 
  -6  27   6     4031.10     3502.44    540.24 o 
  -5  27   6     4415.44     3965.87    725.20 o 
  -4  27   6     1132.68     1228.25    409.57 o 
  -3  27   6     6478.96     5918.55    639.10 o 
  -2  27   6    11351.57    12057.89    650.21 o 
  -1  27   6     4285.35     4502.92    449.12 o 
   0  27   6       12.83      234.09    247.23 o 
   1  27   6     4102.90     5508.31    509.37 o 
   2  27   6     5835.47     5798.92   1145.93 o 
   3  27   6       98.38      652.23    367.27 o 
   4  27   6     3178.61     2671.52    437.23 o 
   5  27   6     9673.48    10318.58    876.96 o 
   6  27   6     5309.00     5433.73    588.78 o 
   7  27   6     2855.74     3224.50    643.61 o 
   8  27   6      138.47      587.23    494.85 o 
 -12  28   6     2224.21     2423.99    491.28 o 
 -11  28   6     1227.77     1106.69    393.38 o 
 -10  28   6      188.57       38.15    308.68 o 
  -9  28   6     1398.57      927.32    374.49 o 
  -8  28   6     9983.29     9907.06    588.83 o 
  -7  28   6    14506.04    14635.28    968.51 o 
  -6  28   6    16347.94    14713.26    966.58 o 
  -5  28   6    12494.56    10280.83    819.16 o 
  -4  28   6     1117.26     1850.35    849.91 o 
  -3  28   6     2218.33     2377.81    452.51 o 
  -2  28   6    11988.29    10821.28    664.33 o 
  -1  28   6    26142.94    27476.29    981.99 o 
   0  28   6    13575.73    13090.85    697.51 o 
   1  28   6     3718.90     4035.46    450.16 o 
   2  28   6       67.05     -197.95    323.57 o 
   3  28   6     4818.53     5858.73    704.91 o 
   4  28   6     8793.37     8133.26    670.26 o 
   5  28   6    14867.60    12859.22    847.60 o 
   6  28   6     4887.10     5128.21    588.48 o 
   7  28   6       20.98      754.49    454.34 o 
   8  28   6      141.84     1372.01    569.25 o 
 -12  29   6     1031.78     1796.52    466.52 o 
 -11  29   6     1040.30     1187.66    398.00 o 
 -10  29   6     3273.87     2849.97    492.85 o 
  -9  29   6     4796.03     4541.71    549.56 o 
  -8  29   6     5000.19     4780.72    481.20 o 
  -7  29   6     2735.55     2539.51    502.75 o 
  -6  29   6      674.97     1108.56    433.41 o 
  -5  29   6     9211.50     8695.91    777.42 o 
  -4  29   6    64599.49    56329.51   7928.52 o 
  -3  29   6    50742.75    50479.27   1879.52 o 
  -2  29   6    23397.07    24988.82   2691.32 o 
  -1  29   6     2455.86     2118.05    335.10 o 
   0  29   6    21100.86    19837.30    852.38 o 
   1  29   6    46193.92    44734.11   1984.31 o 
   2  29   6    65508.47    62862.52   2252.65 o 
   3  29   6    28343.31    29815.88   1401.00 o 
   4  29   6     1106.68      957.11    541.98 o 
   5  29   6     7464.85     7513.24   1021.46 o 
   6  29   6    23733.81    21835.63   1081.40 o 
   7  29   6    21230.35    20440.36   1922.85 o 
   8  29   6    13067.70    13700.91   1680.35 o 
 -12  30   6    30373.05    31533.41   1631.09 o 
 -11  30   6    18960.28    18441.29   1034.36 o 
 -10  30   6      679.80      521.77    363.80 o 
  -9  30   6    18689.44    19122.71   1020.94 o 
  -8  30   6    31688.04    29848.99   3122.55 o 
  -7  30   6    18820.70    18928.72   1368.71 o 
  -6  30   6      217.56      153.33    377.85 o 
  -5  30   6     8856.19     8942.81    954.64 o 
  -4  30   6    51365.24    55070.87   3481.05 o 
  -3  30   6    37646.72    34738.05   1474.82 o 
  -2  30   6    10249.25    11989.31    869.08 o 
  -1  30   6      193.03      161.06    187.12 o 
   0  30   6     9135.10     9244.44    621.18 o 
   1  30   6     6720.53     8188.68    882.94 o 
   2  30   6     1116.03      839.07    664.76 o 
   3  30   6     1572.80     1025.15    412.88 o 
   4  30   6      367.41      316.22    626.87 o 
   5  30   6      195.12       29.51    316.39 o 
   6  30   6     1962.71     1752.38    424.82 o 
   7  30   6     5080.16     4928.63    774.39 o 
   8  30   6     6341.10     5230.54   1179.47 o 
 -12  31   6      113.99      689.09    491.81 o 
 -11  31   6     8927.57    10592.14    830.96 o 
 -10  31   6     7942.02     7682.02    697.55 o 
  -9  31   6     5332.51     5826.43    600.67 o 
  -8  31   6      622.67      413.21    840.94 o 
  -7  31   6     6065.75     6058.24    733.89 o 
  -6  31   6     7885.94     7541.90    774.84 o 
  -5  31   6      803.24     1214.49    459.19 o 
  -4  31   6     2134.40     2245.63    504.86 o 
  -3  31   6     5727.74     5780.25    682.08 o 
  -2  31   6    22921.96    23097.14   1155.99 o 
  -1  31   6     2878.73     3352.53    530.67 o 
   0  31   6      704.88      624.42    300.88 o 
   1  31   6    10814.47    12000.99    918.55 o 
   2  31   6     9327.04     9699.01   1456.28 o 
   3  31   6     1206.15     1392.89    456.03 o 
   4  31   6       30.38        2.66    361.62 o 
   5  31   6    11398.42    12405.60    854.47 o 
   6  31   6     3834.32     4812.73    613.73 o 
   7  31   6     5065.28     5904.43    835.92 o 
 -11  32   6      298.41      -35.51    371.32 o 
 -10  32   6     2013.47     2569.55    483.27 o 
  -9  32   6     1669.89     1868.01    514.74 o 
  -8  32   6     8018.40     9254.61    923.84 o 
  -7  32   6     6436.42     6083.87    602.51 o 
  -6  32   6    10394.34    10745.87   1812.99 o 
  -5  32   6     9596.85     9441.77    853.40 o 
  -4  32   6      161.38       11.02    370.29 o 
  -3  32   6     4700.49     5073.01    644.72 o 
  -2  32   6    25585.46    24786.35   1222.09 o 
  -1  32   6    23540.56    21308.42   2402.99 o 
   0  32   6    32224.44    34126.68   1187.30 o 
   1  32   6     8548.35     8793.33    834.00 o 
   2  32   6      549.58      541.30    626.61 o 
   3  32   6     7356.59     6564.79    778.76 o 
   4  32   6     5636.58     5479.49    957.20 o 
   5  32   6     7423.97     7095.03   1480.36 o 
   6  32   6     3450.49     3321.59    778.08 o 
   7  32   6      107.76      236.19    489.94 o 
 -11  33   6     8371.09     9654.36   1023.33 o 
 -10  33   6     5311.77     5838.61    634.86 o 
  -9  33   6     8684.71     9923.79   1061.93 o 
  -8  33   6     5580.20     6264.27    769.28 o 
  -7  33   6      175.61       61.49    313.42 o 
  -6  33   6     3597.75     3155.23    563.66 o 
  -5  33   6    21810.12    19053.69   2465.72 o 
  -4  33   6    11929.30    12487.90   2255.74 o 
  -3  33   6    23744.06    23809.38   2113.62 o 
  -2  33   6     6374.61     7234.45    757.14 o 
  -1  33   6     2698.21     2618.57    651.70 o 
   0  33   6     6397.89     6851.49    579.71 o 
   1  33   6    18496.91    19725.63   1669.59 o 
   2  33   6    20433.53    19019.07   1347.20 o 
   3  33   6     7081.80     7122.28    957.97 o 
   4  33   6      461.20      372.83    412.24 o 
   5  33   6     3398.08     3350.97    619.64 o 
   6  33   6    15012.23    14280.32   1176.19 o 
   7  33   6    15176.67    18361.43   1938.98 o 
 -11  34   6     4685.60     6980.03   1193.30 o 
 -10  34   6     3577.79     4665.24    727.60 o 
  -9  34   6    19292.59    17904.71   2139.49 o 
  -8  34   6    50929.48    51903.44   2113.46 o 
  -7  34   6    24979.60    24823.67   2055.15 o 
  -6  34   6     3894.86     3447.95    600.02 o 
  -5  34   6     5435.27     4949.77    684.19 o 
  -4  34   6    14787.26    13735.41   1007.22 o 
  -3  34   6    24230.76    24597.36   1261.77 o 
  -2  34   6    13866.08    15294.34   1032.10 o 
  -1  34   6        2.60      169.93    351.33 o 
   0  34   6     1256.71      631.06    307.35 o 
   1  34   6     3397.23     3484.66    582.47 o 
   2  34   6      395.10      269.41    843.76 o 
   3  34   6     2320.96     2673.38    578.66 o 
   4  34   6     2405.50     2567.90    825.07 o 
   5  34   6      560.33      546.45    451.80 o 
   6  34   6     2157.08     2767.68    599.98 o 
 -11  35   6     2662.11     2388.65    915.72 o 
 -10  35   6     6422.30     6905.25   1286.51 o 
  -9  35   6     1318.40     1668.29    728.27 o 
  -8  35   6      793.19      174.34    442.75 o 
  -7  35   6     8480.32     8885.67    707.57 o 
  -6  35   6    19339.19    18810.28   1150.57 o 
  -5  35   6    10810.16    11520.08    992.54 o 
  -4  35   6      156.12     -238.87    348.17 o 
  -3  35   6    10265.86    11084.39   2992.72 o 
  -2  35   6    17172.72    17440.21   1117.06 o 
  -1  35   6     4290.55     5218.68    675.47 o 
   0  35   6       51.98     -202.24    266.31 o 
   1  35   6     5836.61     5434.34   1515.18 o 
   2  35   6    19977.32    19637.88   1286.51 o 
   3  35   6     9265.43     9802.30    939.57 o 
   4  35   6     1193.19     1557.80    473.39 o 
   5  35   6     5239.00     5890.21    753.90 o 
   6  35   6    11078.66    11013.12   1066.43 o 
  -9  36   6      688.89      541.14    454.53 o 
  -8  36   6       99.38     -108.76    370.68 o 
  -7  36   6       94.37     -108.31    319.08 o 
  -6  36   6     2195.07     2438.01    449.80 o 
  -5  36   6     2629.19     2961.54    990.74 o 
  -4  36   6     1007.52     1064.33    484.35 o 
  -3  36   6      370.72      568.65    435.39 o 
  -2  36   6    14454.96    14208.28   1032.92 o 
  -1  36   6    23369.46    21182.50   1573.05 o 
   0  36   6    17037.67    18186.87   1122.42 o 
   1  36   6     1563.08     1219.66    447.66 o 
   2  36   6      117.86      408.21    418.95 o 
   3  36   6     9844.49     9917.53    962.38 o 
   4  36   6    18906.44    15642.82   1180.85 o 
   5  36   6    17753.29    17196.91   1794.04 o 
   6  36   6      840.06     1388.63    516.03 o 
  -9  37   6     6571.86     7053.32    870.37 o 
  -8  37   6     2776.58     3062.27    626.87 o 
  -7  37   6       36.54      840.00    364.04 o 
  -6  37   6     2811.36     2518.11    806.46 o 
  -5  37   6    10987.83    11238.76    986.47 o 
  -4  37   6    13331.10    12588.64   1020.74 o 
  -3  37   6    15543.57    13886.26   1262.18 o 
  -2  37   6     1832.65     2475.37    543.86 o 
  -1  37   6       27.94       61.27    410.15 o 
   0  37   6     6932.39     6680.97    788.40 o 
   1  37   6    10248.30     8613.94   1789.44 o 
   2  37   6    18794.97    17744.56   1210.82 o 
   3  37   6     7747.23     7830.86    860.43 o 
   4  37   6      370.86     1038.69    467.93 o 
   5  37   6     1456.05     1511.62    646.33 o 
   6  37   6    11828.06    10408.84   1446.81 o 
  -8  38   6    41098.18    42537.15   3065.70 o 
  -7  38   6    20775.74    20062.32   1315.65 o 
  -6  38   6     5774.92     5071.56    617.14 o 
  -5  38   6     1409.19     2295.94    565.60 o 
  -4  38   6     9557.93    10882.57    975.07 o 
  -3  38   6    12660.48    12305.61   2119.77 o 
  -2  38   6     6022.20     6312.56    766.52 o 
  -1  38   6      765.60      503.64    430.30 o 
   0  38   6      138.61     1312.63    688.84 o 
   1  38   6      487.05      496.18    683.20 o 
   2  38   6      207.12     -401.01    401.01 o 
   3  38   6       74.02      243.53    422.97 o 
   4  38   6       15.96      588.44    463.24 o 
   5  38   6      997.77     1616.88    726.48 o 
  -8  39   6      762.20      993.05    492.82 o 
  -7  39   6    10891.25     9921.47    987.47 o 
  -6  39   6    28368.01    30479.04   1243.37 o 
  -5  39   6     5302.23     5921.47    618.76 o 
  -4  39   6      292.43       -3.09    388.30 o 
  -3  39   6    11378.99    11463.87    999.86 o 
  -2  39   6    15226.06    16141.41   1132.79 o 
  -1  39   6     4850.74     4900.51    699.09 o 
   0  39   6     1236.44      749.78    725.20 o 
   1  39   6    16266.79    16768.66   1754.10 o 
   2  39   6    22040.44    22146.87   1372.33 o 
   3  39   6    10393.37     9731.53    986.81 o 
   4  39   6        3.71      399.80    422.52 o 
   5  39   6     9394.69    10953.36   2145.89 o 
  -7  40   6       90.03      181.03    652.47 o 
  -6  40   6     1207.69     2120.24    446.70 o 
  -5  40   6     5824.05     5283.08    586.34 o 
  -4  40   6     8476.49     7559.30    868.77 o 
  -3  40   6      297.89      127.47    405.73 o 
  -2  40   6     4434.55     3950.30    674.61 o 
  -1  40   6    12431.16    12035.77   1030.18 o 
   0  40   6    12732.56    11331.73   1465.76 o 
   1  40   6     2300.60     2465.98    862.45 o 
   2  40   6     2431.84     3386.11    665.51 o 
   3  40   6    16337.39    17631.76   1624.78 o 
   4  40   6    19459.59    20630.97   1402.09 o 
  -7  41   6      732.44     1303.41    639.67 o 
  -6  41   6     2537.92     3653.11    533.91 o 
  -5  41   6    10506.20     9328.42    751.83 o 
  -4  41   6    15050.63    14810.78   1017.97 o 
  -3  41   6     8650.79     8241.63    905.82 o 
  -2  41   6     3104.78     4126.09    835.57 o 
  -1  41   6     2220.24     3255.04    617.09 o 
   0  41   6     5583.40     5501.98   1037.09 o 
   1  41   6    13292.83    11184.74   1504.17 o 
   2  41   6    19039.58    19141.49   1323.04 o 
   3  41   6    14946.34    17150.88   1278.67 o 
   4  41   6     6640.72     5053.34   1054.51 o 
  -6  42   6     6184.94     7079.66    688.24 o 
  -5  42   6     1007.28      675.29    364.55 o 
  -4  42   6     9664.19     8538.36    715.77 o 
  -3  42   6     8526.51     8662.15    927.79 o 
  -2  42   6     3422.57     3757.95    660.58 o 
  -1  42   6     1277.07     1195.84    497.18 o 
   0  42   6      490.65     -280.14    552.60 o 
   1  42   6      871.97     1926.69    756.95 o 
   2  42   6     4758.19     2759.44    883.96 o 
   3  42   6     2763.92     4323.53   1037.61 o 
  -6  43   6     6956.68     8131.75    906.94 o 
  -5  43   6      835.09      590.23    376.67 o 
  -4  43   6     1986.75     2221.13    594.02 o 
  -3  43   6    21486.69    23161.34   1381.13 o 
  -2  43   6    12627.97    12067.44   1494.95 o 
  -1  43   6     4384.77     5185.74    889.85 o 
   0  43   6     2511.13     2067.02    839.92 o 
   1  43   6    13679.19    15746.93   1823.75 o 
   3  43   6     7861.64     9779.93   1437.08 o 
  -6  44   6     5157.98     5953.69   1143.62 o 
  -5  44   6    10854.33    11798.77   1051.28 o 
  -4  44   6     9815.57     9351.91   1203.67 o 
  -3  44   6     2743.16     3092.60    661.36 o 
  -2  44   6      572.78      381.15    452.63 o 
  -1  44   6    16454.88    15254.12   2873.90 o 
   0  44   6    23281.56    25007.03   2207.86 o 
  -5  45   6     8562.18     9243.83   1507.24 o 
  -4  45   6    13579.91    12790.51   1084.02 o 
  -3  45   6     3694.73     2823.84    637.36 o 
  -2  45   6      477.17      -81.77    455.00 o 
  -2  46   6     4359.88     4536.58    977.17 o 
 -15   1   7      514.72      853.08    550.94 o 
 -14   1   7     3286.26     5126.12    800.49 o 
 -13   1   7     6784.96     8817.78    901.64 o 
 -12   1   7     4931.09     5234.39    709.66 o 
 -11   1   7     1411.81     1297.05    317.20 o 
 -10   1   7       14.56      242.86    197.40 o 
  -9   1   7     9368.67     9108.39    462.16 o 
  -8   1   7    59624.17    58157.28   1334.25 o 
  -7   1   7    42595.46    41782.43   1004.60 o 
  -6   1   7    23842.34    22827.83   1259.40 o 
  -5   1   7     9710.51    10229.53    377.84 o 
  -4   1   7    45442.73    43165.32    849.37 o 
  -3   1   7    72108.91    71162.87   1477.13 o 
  -2   1   7    31315.04    29714.77    752.97 o 
  -1   1   7     4728.76     4505.35    293.36 o 
   0   1   7     3520.09     3653.67    168.57 o 
   1   1   7    32191.30    31771.13    541.98 o 
   2   1   7    26428.24    24162.96    537.54 o 
   3   1   7    10150.20     8977.08    406.70 o 
   4   1   7     1080.42     1079.86    251.55 o 
   5   1   7     6623.39     6650.77    455.79 o 
   6   1   7    17063.68    15261.19    913.97 o 
   7   1   7     2694.34     2312.29    392.89 o 
   8   1   7      349.98      762.43    314.33 o 
   9   1   7       22.41     -342.43    342.43 o 
  10   1   7      122.64      649.28    455.45 o 
  11   1   7      663.11     1738.25    602.18 o 
 -15   2   7      193.11      725.74    545.48 o 
 -14   2   7    10428.49    11362.36   1049.00 o 
 -13   2   7    48703.58    55511.94   2166.35 o 
 -12   2   7    46622.14    45874.18   1841.11 o 
 -11   2   7    43749.84    41776.51   1139.19 o 
 -10   2   7     4152.24     4262.20    359.50 o 
  -9   2   7    19238.31    19544.97    663.17 o 
  -8   2   7    39549.65    37764.44   1130.99 o 
  -7   2   7    43398.83    42033.26   1179.27 o 
  -6   2   7      981.39      722.63    199.88 o 
  -5   2   7      166.20      304.73    131.36 o 
  -4   2   7     6791.08     6360.49    266.97 o 
  -3   2   7     8972.15     7696.78    353.62 o 
  -2   2   7     1829.72     2352.89    231.06 o 
  -1   2   7     1012.06      827.57     98.39 o 
   0   2   7     1597.48     1546.04    136.09 o 
   1   2   7    24423.38    24689.47    484.26 o 
   2   2   7    41972.49    40888.30    714.12 o 
   3   2   7    62927.92    58619.29   1324.20 o 
   4   2   7    28573.88    27998.50    842.16 o 
   5   2   7      487.74      820.78    243.42 o 
   6   2   7    45283.46    44287.63   1220.50 o 
   7   2   7    55003.71    56203.52   1484.95 o 
   8   2   7    27597.23    27152.97    974.27 o 
   9   2   7      688.70     1356.92    392.54 o 
  10   2   7     5875.97     6515.20    817.31 o 
  11   2   7    14345.63    17337.28   1407.89 o 
 -15   3   7      385.54      954.56    555.67 o 
 -14   3   7     2357.33     3122.31    683.36 o 
 -13   3   7    11836.11    13210.28   1070.31 o 
 -12   3   7    12688.37    13568.56    995.25 o 
 -11   3   7    17173.09    17644.39    689.00 o 
 -10   3   7     1709.83     2283.46    286.82 o 
  -9   3   7    12846.98    13265.81   1395.38 o 
  -8   3   7    99175.59    92495.28   2646.48 o 
  -7   3   7    86137.23    79867.15   2420.28 o 
  -6   3   7    53720.07    52775.11   1357.39 o 
  -5   3   7     2365.75     2460.04    196.19 o 
  -4   3   7    59468.90    56009.14   1051.71 o 
  -3   3   7    48421.76    46449.19   1052.04 o 
  -2   3   7   101240.13   100411.70   1993.20 o 
  -1   3   7     2691.70     2969.72    139.31 o 
   0   3   7      815.51     1056.39    175.62 o 
   1   3   7    29479.89    26578.69    695.38 o 
   2   3   7    22423.00    20713.35    442.42 o 
   3   3   7    23628.00    21681.12    879.45 o 
   4   3   7       94.49      172.96    206.61 o 
   5   3   7     7185.90     7412.01    471.87 o 
   6   3   7     9340.25     9405.79    563.40 o 
   7   3   7     4928.19     4914.65    471.29 o 
   8   3   7       21.13     -250.33    275.26 o 
   9   3   7      431.23      -33.60    353.16 o 
  10   3   7      902.44     1257.39   1038.89 o 
  11   3   7       87.15      635.56    536.49 o 
 -15   4   7      370.87      600.47    532.57 o 
 -14   4   7      237.46      403.81    505.67 o 
 -13   4   7       93.34      283.37    467.64 o 
 -12   4   7       45.53      -77.76    616.51 o 
 -11   4   7      250.89      173.80    221.03 o 
 -10   4   7     5289.56     6107.78    719.68 o 
  -9   4   7     2415.25     1855.94    288.60 o 
  -8   4   7      248.70     -194.83    206.51 o 
  -7   4   7     2704.70     2353.50    365.32 o 
  -6   4   7     2304.48     2225.26    258.90 o 
  -5   4   7     6988.75     7190.84    371.79 o 
  -4   4   7      232.89      101.52    104.20 o 
  -3   4   7    22342.85    22143.75    645.37 o 
  -2   4   7     2923.51     3283.29    232.02 o 
  -1   4   7      291.24       99.23    118.03 o 
   0   4   7      116.05      232.02    103.64 o 
   1   4   7     6541.03     6403.12    321.90 o 
   2   4   7     4023.04     3701.64    209.38 o 
   3   4   7     8684.39     8030.69    423.42 o 
   4   4   7       17.15     -185.52    185.52 o 
   5   4   7     1168.56     1339.00    272.58 o 
   6   4   7     3366.04     3521.53    403.05 o 
   7   4   7     1656.44     1700.79    354.59 o 
   8   4   7     3191.32     3135.72    423.70 o 
   9   4   7     1393.66     1788.75    700.82 o 
  10   4   7     1042.08     1198.75    713.67 o 
  11   4   7      466.79      907.67    549.89 o 
 -15   5   7       43.44      548.14    523.76 o 
 -14   5   7     1019.56     1369.20    576.12 o 
 -13   5   7      510.58      626.96    505.12 o 
 -12   5   7     5033.44     5019.07    544.95 o 
 -11   5   7      112.20      162.61    200.33 o 
 -10   5   7       71.33      -93.40    201.98 o 
  -9   5   7     3971.64     3911.22    394.46 o 
  -8   5   7    11179.16    10831.24    558.16 o 
  -7   5   7    27157.31    26125.63    851.95 o 
  -6   5   7     6408.28     6287.00    652.36 o 
  -5   5   7    14308.26    13917.07    519.37 o 
  -4   5   7    50374.05    49319.09   1060.09 o 
  -3   5   7   105908.17   109823.23   2157.71 o 
  -2   5   7    22129.91    23721.68    622.22 o 
  -1   5   7    21920.80    21237.79    764.11 o 
   0   5   7     1753.80     1786.98    176.85 o 
   1   5   7     3810.38     3405.49    221.38 o 
   2   5   7    47595.13    44668.13    826.85 o 
   3   5   7    42877.68    39870.62   1158.86 o 
   4   5   7      737.36      560.70    363.61 o 
   5   5   7      234.75      -54.92    204.31 o 
   6   5   7     3827.97     4007.31    417.91 o 
   7   5   7       59.13      239.51    283.41 o 
   8   5   7       75.22      -54.42    332.29 o 
   9   5   7     1394.24     1651.42    562.35 o 
  10   5   7     2140.21     2546.86    488.65 o 
  11   5   7     2770.06     3962.05    720.00 o 
 -15   6   7     1846.37     2597.47   1428.37 o 
 -14   6   7     6831.49     8920.25    956.10 o 
 -13   6   7    34052.46    36833.40   1696.95 o 
 -12   6   7    41245.18    44543.37   1471.22 o 
 -11   6   7    16177.11    15684.11    721.25 o 
 -10   6   7       61.93      376.23    226.81 o 
  -9   6   7    11169.82    10624.78    850.59 o 
  -8   6   7    19685.38    18426.94    804.18 o 
  -7   6   7    26555.37    26152.99    881.99 o 
  -6   6   7     3402.78     3251.73    297.80 o 
  -5   6   7     1811.07     2069.76    196.63 o 
  -4   6   7        0.61       18.88    103.31 o 
  -3   6   7    13679.41    13059.47    572.35 o 
  -2   6   7    31041.90    32349.13    723.84 o 
  -1   6   7     7822.16     8577.33    341.36 o 
   0   6   7     7547.08     7477.67    355.91 o 
   1   6   7    17085.51    15655.88    446.87 o 
   2   6   7    58795.58    58089.75   1302.70 o 
   3   6   7    34729.61    33025.46   1022.23 o 
   4   6   7     6028.72     6351.94    495.32 o 
   5   6   7    11950.54    10296.37    641.21 o 
   6   6   7    67233.93    66968.12   1632.52 o 
   7   6   7    69155.05    67441.59   1685.61 o 
   8   6   7    30712.90    30819.21   1222.88 o 
   9   6   7      701.88     1415.37    417.11 o 
  10   6   7    11673.38    14182.11   1396.73 o 
  11   6   7    24708.68    28076.83   2213.49 o 
 -15   7   7     1463.97     1460.36    610.26 o 
 -14   7   7      536.60        2.65    478.32 o 
 -13   7   7      938.41     1344.57    560.39 o 
 -12   7   7    19874.91    19276.02   1094.60 o 
 -11   7   7    20543.21    18538.80    787.63 o 
 -10   7   7     1597.29     1431.42    297.70 o 
  -9   7   7    10730.96    10140.17    570.05 o 
  -8   7   7    50186.99    47827.86   1392.35 o 
  -7   7   7    91049.81    85745.49   2076.81 o 
  -6   7   7    33558.92    35164.26   1408.94 o 
  -5   7   7      201.37      297.71    131.39 o 
  -4   7   7    53891.23    50439.57   1169.96 o 
  -3   7   7   119708.16   119722.47   2083.72 o 
  -2   7   7   131041.38   132775.11   2282.84 o 
  -1   7   7    27500.63    28215.88    741.34 o 
   0   7   7      423.77      363.67    128.62 o 
   1   7   7    75955.98    76264.96   1418.60 o 
   2   7   7   119290.64   122222.73   2407.63 o 
   3   7   7    58289.74    53628.27   1521.31 o 
   4   7   7    11517.10    11245.08    498.40 o 
   5   7   7     2298.83     1907.99    352.70 o 
   6   7   7     3005.32     3073.87    379.71 o 
   7   7   7     5151.76     5869.66    511.02 o 
   8   7   7     1874.83     1571.06    430.94 o 
   9   7   7       38.22      402.97    362.22 o 
  10   7   7      235.23      423.60    379.12 o 
  11   7   7      824.10     1837.58    818.92 o 
 -15   8   7      243.45      513.49    544.62 o 
 -14   8   7      101.95      611.52    536.70 o 
 -13   8   7     2354.10     2380.72    609.99 o 
 -12   8   7     6293.60     6887.92   1502.12 o 
 -11   8   7      382.62      390.03    471.20 o 
 -10   8   7     6575.26     6376.29    591.40 o 
  -9   8   7     7102.15     6668.88    481.05 o 
  -8   8   7     5383.71     5255.60    426.97 o 
  -7   8   7      348.56        3.91    256.20 o 
  -6   8   7     1020.86     1653.17    293.97 o 
  -5   8   7      101.78      106.41    113.18 o 
  -4   8   7     2848.64     2597.26    208.75 o 
  -3   8   7      699.38      697.85    163.41 o 
  -2   8   7      733.50      957.78    163.40 o 
  -1   8   7     9777.74     8918.87    398.58 o 
   0   8   7     2483.85     2118.92    222.85 o 
   1   8   7     3686.14     3614.86    240.68 o 
   2   8   7    10640.94     8969.56    442.35 o 
   3   8   7     7024.26     6439.26    385.52 o 
   4   8   7      419.41      493.13    199.55 o 
   5   8   7      659.73      886.23    299.58 o 
   6   8   7     9969.31    10190.78    680.24 o 
   7   8   7     3737.36     4126.64    438.08 o 
   8   8   7     8007.20     8238.59    716.38 o 
   9   8   7      495.01     1299.25    405.24 o 
  10   8   7     4167.63     6107.00    653.69 o 
 -15   9   7       60.82     -214.70    510.62 o 
 -14   9   7     2261.58     3359.83    684.85 o 
 -13   9   7     1438.03      884.47    759.51 o 
 -12   9   7     9251.69     8884.57    640.46 o 
 -11   9   7     1465.55     1749.51    336.84 o 
 -10   9   7      796.85     1218.09    291.93 o 
  -9   9   7     5283.78     4812.98    675.52 o 
  -8   9   7     7074.16     6225.23    542.12 o 
  -7   9   7    14167.59    13975.77    523.64 o 
  -6   9   7     4839.73     4680.86    254.65 o 
  -5   9   7     1114.72     1172.92    154.79 o 
  -4   9   7    18704.23    18298.01    841.38 o 
  -3   9   7    53449.14    53117.00   1189.91 o 
  -2   9   7    14921.60    15568.81    518.76 o 
  -1   9   7    21949.16    21481.95    628.38 o 
   0   9   7     1890.52     1874.61    188.52 o 
   1   9   7     1446.90     1338.39    183.06 o 
   2   9   7    16551.09    15086.17    537.24 o 
   3   9   7    20109.12    19028.22    632.17 o 
   4   9   7    12198.03     9799.13    553.82 o 
   5   9   7     3332.05     3502.83    968.07 o 
   6   9   7        7.19      383.60    299.17 o 
   7   9   7       75.57      501.54    626.87 o 
   8   9   7     3229.70     3256.27    511.00 o 
   9   9   7      979.69     1343.08    457.20 o 
  10   9   7     2701.20     3831.53    784.68 o 
 -15  10   7     1342.19     2471.48    662.54 o 
 -14  10   7     9302.88    11425.48   1058.30 o 
 -13  10   7    19626.66    16665.72   1585.09 o 
 -12  10   7    29943.64    30601.66   1131.74 o 
 -11  10   7     8151.29     7651.40    570.29 o 
 -10  10   7       12.79      -39.88    227.09 o 
  -9  10   7     7324.02     6679.96    418.15 o 
  -8  10   7    12943.30    12482.93    519.46 o 
  -7  10   7     8721.86     7905.08    408.53 o 
  -6  10   7    10582.05     9848.72    360.30 o 
  -5  10   7     2504.66     2643.45    203.37 o 
  -4  10   7     6611.37     6322.15    383.65 o 
  -3  10   7     3540.87     3401.63    278.75 o 
  -2  10   7     7577.89     7341.39    371.92 o 
  -1  10   7     7085.65     6896.21    371.38 o 
   0  10   7     1196.67     1010.88    161.05 o 
   1  10   7    19044.82    18569.16    704.27 o 
   2  10   7    67895.76    66187.50   1738.71 o 
   3  10   7    21197.71    17714.36    777.73 o 
   4  10   7      796.72      461.49    208.65 o 
   5  10   7    28675.24    29680.52   1285.68 o 
   6  10   7    37451.21    37929.05   1279.80 o 
   7  10   7    56000.12    58031.57   2215.43 o 
   8  10   7    42162.74    43066.29   1512.00 o 
   9  10   7     4443.84     4726.11    593.36 o 
  10  10   7    11113.51    12759.66    927.36 o 
 -15  11   7      979.96      705.41    528.45 o 
 -14  11   7       45.70      -40.46    690.88 o 
 -13  11   7     2273.24     3071.85    921.86 o 
 -12  11   7    10263.55    10779.80    705.23 o 
 -11  11   7    11448.72    12040.10   1319.06 o 
 -10  11   7     2864.29     2596.07    394.97 o 
  -9  11   7    20858.85    19006.37    914.26 o 
  -8  11   7    45033.13    39196.63   1299.80 o 
  -7  11   7    63831.42    58971.60   1975.19 o 
  -6  11   7     7064.63     6308.37    292.91 o 
  -5  11   7     1234.99     1027.10    157.08 o 
  -4  11   7    66706.69    62824.53   1364.93 o 
  -3  11   7   208922.80   190519.48  13428.46 o 
  -2  11   7   161469.61   170496.83   3240.24 o 
  -1  11   7    31591.02    30432.77    797.24 o 
   0  11   7    23511.61    21991.63    568.27 o 
   1  11   7    96381.82    98101.62   1780.76 o 
   2  11   7   126911.34   119871.16   2803.17 o 
   3  11   7    48772.04    47225.88   1364.17 o 
   4  11   7    12231.02    11707.69    568.15 o 
   5  11   7      163.79       34.38    246.06 o 
   6  11   7     8450.80     8850.66    643.82 o 
   7  11   7     1015.16      931.12    677.31 o 
   8  11   7      146.56      405.88    462.42 o 
   9  11   7     2803.82     2852.13    503.62 o 
  10  11   7      107.34      378.68    663.51 o 
 -15  12   7       39.62     -421.09    497.81 o 
 -14  12   7     7493.22    10041.12   1392.01 o 
 -13  12   7    16655.10    14849.65   1531.83 o 
 -12  12   7     6582.39     6852.19    719.62 o 
 -11  12   7     2606.79     2387.33    379.95 o 
 -10  12   7      560.03      885.45    245.00 o 
  -9  12   7    11646.72    11041.81    521.35 o 
  -8  12   7    10936.61     9722.12    474.84 o 
  -7  12   7     2326.21     2006.98    257.17 o 
  -6  12   7     1000.83     1359.07    172.03 o 
  -5  12   7     6097.98     5901.44    287.04 o 
  -4  12   7    18134.26    18472.32    675.94 o 
  -3  12   7     6724.53     6902.94    552.86 o 
  -2  12   7      326.66      179.15    157.95 o 
  -1  12   7     4841.88     4240.00    306.94 o 
   0  12   7     9847.93     8796.70    359.93 o 
   1  12   7      108.58      105.53    128.77 o 
   2  12   7     3046.04     2970.06    291.56 o 
   3  12   7     5785.14     5582.45    385.48 o 
   4  12   7     2316.13     2097.74    278.17 o 
   5  12   7      988.31      727.49    292.30 o 
   6  12   7     9912.87     8994.73    835.42 o 
   7  12   7     8816.44     9912.80   1112.38 o 
   8  12   7     6807.83     6884.54    844.20 o 
   9  12   7      115.13      140.36    374.86 o 
  10  12   7     1183.60     1390.67    661.71 o 
 -15  13   7     2392.63     3424.21    735.30 o 
 -14  13   7     3382.17     3448.79    965.91 o 
 -13  13   7     1238.07     1881.71    547.13 o 
 -12  13   7     2520.73     2541.13    415.42 o 
 -11  13   7     2135.31     2674.22    561.63 o 
 -10  13   7       63.77      297.07    212.94 o 
  -9  13   7     7224.72     6420.39    423.68 o 
  -8  13   7     5944.47     5732.69    389.77 o 
  -7  13   7    15796.95    13925.91    536.37 o 
  -6  13   7     5913.16     5645.73    350.68 o 
  -5  13   7     6430.82     5874.84    292.56 o 
  -4  13   7      155.72      172.25    174.54 o 
  -3  13   7     2886.61     3163.90    396.35 o 
  -2  13   7     7702.89     7735.76    648.43 o 
  -1  13   7     7191.23     6538.19    682.67 o 
   0  13   7     1191.19     1448.11    211.78 o 
   1  13   7     2029.84     2423.49    256.74 o 
   2  13   7     2993.82     3224.20    298.08 o 
   3  13   7     2303.19     2478.79    293.34 o 
   4  13   7     3592.18     3162.66    326.25 o 
   5  13   7     2653.21     2322.82    380.95 o 
   6  13   7      376.75     -126.15    351.40 o 
   7  13   7      605.03      309.20    429.48 o 
   8  13   7     3593.08     3885.01   1256.29 o 
   9  13   7      447.47      453.73    552.35 o 
  10  13   7       85.95       33.35    397.67 o 
 -15  14   7     2257.06     2661.62    971.03 o 
 -14  14   7     3072.44     4019.83   1009.44 o 
 -13  14   7    19139.22    18760.45   1762.29 o 
 -12  14   7    38612.02    40378.27   1407.59 o 
 -11  14   7    14041.90    13374.29    749.73 o 
 -10  14   7     2037.24     1833.60    279.10 o 
  -9  14   7     5760.59     6745.32    806.71 o 
  -8  14   7    11764.48    11309.91    628.48 o 
  -7  14   7    22249.67    20580.41    675.24 o 
  -6  14   7    19802.08    18918.50    712.31 o 
  -5  14   7     8077.73     8818.59    408.13 o 
  -4  14   7     3270.49     2717.71    301.36 o 
  -3  14   7     1028.45      586.88    292.26 o 
  -2  14   7     3556.94     3407.45    332.49 o 
  -1  14   7      107.35      247.94    164.28 o 
   0  14   7     5453.90     5528.91    346.96 o 
   1  14   7    26396.35    24863.10    715.83 o 
   2  14   7    49954.56    48617.78   1185.00 o 
   3  14   7    25383.60    24116.83    862.35 o 
   4  14   7     2650.10     2872.24    385.24 o 
   5  14   7     5682.11     5059.00    494.80 o 
   6  14   7    27340.44    24531.69   1275.05 o 
   7  14   7    43551.75    44288.11   2850.34 o 
   8  14   7    18736.24    19482.95   1298.48 o 
   9  14   7     1148.44     1908.19    579.21 o 
  10  14   7     3042.42     3010.54    535.67 o 
 -14  15   7     3054.63     5186.49   1067.31 o 
 -13  15   7     4092.18     5815.31    729.16 o 
 -12  15   7    14743.52    15645.75    847.19 o 
 -11  15   7     5581.25     5564.83    538.11 o 
 -10  15   7      204.69      254.76    262.39 o 
  -9  15   7    26294.58    26248.62   1095.27 o 
  -8  15   7    62703.15    60764.09   1654.26 o 
  -7  15   7   110299.71   102237.64   2977.86 o 
  -6  15   7    38138.13    37256.78   1114.18 o 
  -5  15   7     1669.22     1344.47    203.16 o 
  -4  15   7    50569.33    46423.79   1931.33 o 
  -3  15   7   216648.81   221309.89   4787.68 o 
  -2  15   7   123935.28   124151.85   2853.04 o 
  -1  15   7    23723.11    21972.89    662.31 o 
   0  15   7    16076.35    15755.20    544.09 o 
   1  15   7    70047.62    65523.12   1757.50 o 
   2  15   7    63999.57    61755.32   1428.92 o 
   3  15   7    11499.18    11153.87    525.51 o 
   4  15   7      284.59      135.75    193.72 o 
   5  15   7    16995.96    17224.06    805.02 o 
   6  15   7    10528.94    11315.97    934.43 o 
   7  15   7     2510.21     2821.15    601.72 o 
   8  15   7       13.16      692.53    614.06 o 
   9  15   7     3654.46     3795.24    712.35 o 
  10  15   7      118.45     -150.35    419.67 o 
 -14  16   7     6021.00     7390.77   1257.32 o 
 -13  16   7    14230.93    15449.10    892.91 o 
 -12  16   7    18900.08    17006.73    891.40 o 
 -11  16   7    11602.43    10982.40    701.08 o 
 -10  16   7      373.87      557.80    268.36 o 
  -9  16   7     5789.60     5909.81    496.78 o 
  -8  16   7    15705.55    15712.58    725.43 o 
  -7  16   7     2146.32     2239.25    333.31 o 
  -6  16   7      589.13      516.59    236.64 o 
  -5  16   7    19618.10    16914.64    665.37 o 
  -4  16   7     5290.47     5401.36    400.10 o 
  -3  16   7     3174.55     3641.86    493.96 o 
  -2  16   7     6075.39     6382.63    460.22 o 
  -1  16   7     5054.31     5368.50    412.87 o 
   0  16   7      133.10      101.82    156.13 o 
   1  16   7     6720.40     6741.67    343.51 o 
   2  16   7    16368.39    15274.89    588.22 o 
   3  16   7    13173.57    13186.42    583.39 o 
   4  16   7     9462.88     8207.30    484.35 o 
   5  16   7     1650.31      906.69    304.24 o 
   6  16   7     6166.83     6775.94    763.21 o 
   7  16   7    26287.73    25235.77   1367.97 o 
   8  16   7     7405.68     8729.96    941.20 o 
   9  16   7       89.18      596.41    481.51 o 
  10  16   7     1573.15     1279.30    897.02 o 
 -14  17   7     4706.52     5203.40   1083.19 o 
 -13  17   7     1330.98     1277.59    406.06 o 
 -12  17   7        9.83     -139.93    303.95 o 
 -11  17   7      325.02      404.43    295.40 o 
 -10  17   7     6042.43     4985.47    620.31 o 
  -9  17   7    10987.57    11627.02    657.03 o 
  -8  17   7     8781.22     8263.14    552.52 o 
  -7  17   7      343.20       63.54    221.63 o 
  -6  17   7      523.64      277.37    233.22 o 
  -5  17   7       56.38      -73.79    238.82 o 
  -4  17   7       46.68       -8.28    196.74 o 
  -3  17   7     3119.87     3620.82    351.61 o 
  -2  17   7     2041.68     1715.77    277.54 o 
  -1  17   7      464.22      158.61    204.65 o 
   0  17   7     2609.38     2746.32    277.65 o 
   1  17   7      732.53      942.03    186.47 o 
   2  17   7      260.12      457.09    202.80 o 
   3  17   7     3964.37     3716.46    351.67 o 
   4  17   7    10905.25    10579.32    535.85 o 
   5  17   7     3961.16     4006.99    613.29 o 
   6  17   7     1006.19     1700.73    499.02 o 
   7  17   7     1573.20     1694.21    559.16 o 
   8  17   7      372.70       84.28    420.21 o 
   9  17   7     1799.13     2869.34    639.54 o 
  10  17   7      400.93     -511.12    637.62 o 
 -14  18   7     3627.44     4749.41    714.86 o 
 -13  18   7    13069.76    12984.87    844.33 o 
 -12  18   7    25333.11    26228.67   1081.93 o 
 -11  18   7    12797.41    12702.57    764.40 o 
 -10  18   7      522.76      701.09    405.36 o 
  -9  18   7     5253.15     5720.91    499.33 o 
  -8  18   7    21840.62    20382.99    823.43 o 
  -7  18   7    15007.13    14917.45    697.71 o 
  -6  18   7     5281.20     5020.05    437.62 o 
  -5  18   7     5376.04     5542.75    572.18 o 
  -4  18   7     1446.87     1075.70    244.80 o 
  -3  18   7     1480.28     2042.29    304.41 o 
  -2  18   7     1495.08     1626.62    369.25 o 
  -1  18   7     1011.95      885.71    257.55 o 
   0  18   7    12372.29    11886.47    584.74 o 
   1  18   7    20787.47    19595.93    573.16 o 
   2  18   7    20913.90    19381.23    920.55 o 
   3  18   7    10951.21    10338.08    527.30 o 
   4  18   7     1864.95     2117.40    300.52 o 
   5  18   7      885.67      610.09    279.65 o 
   6  18   7    21784.56    18419.70   1751.28 o 
   7  18   7    23906.40    21963.94   1716.97 o 
   8  18   7     8398.71    10924.29   2108.76 o 
   9  18   7     1658.42     2194.96    704.46 o 
 -14  19   7     2233.73     3279.45    619.00 o 
 -13  19   7    11447.66    12565.19    837.83 o 
 -12  19   7    18839.25    19636.00    956.21 o 
 -11  19   7     5856.31     6122.32    876.29 o 
 -10  19   7      370.97      166.97    362.73 o 
  -9  19   7    36006.64    34159.79   1151.59 o 
  -8  19   7    61895.51    58859.70   1646.58 o 
  -7  19   7   102067.70    97000.76   3455.93 o 
  -6  19   7    45226.16    44157.71   1303.57 o 
  -5  19   7     1479.80     1648.66    399.25 o 
  -4  19   7    60785.71    59246.20   1575.51 o 
  -3  19   7   138853.83   139423.61   5661.25 o 
  -2  19   7    57163.08    56167.63   1521.54 o 
  -1  19   7    23080.21    24047.08    849.69 o 
   0  19   7      188.59      267.39    220.29 o 
   1  19   7    26939.66    26111.57    765.74 o 
   2  19   7    26315.14    27993.49    895.74 o 
   3  19   7    12108.51    11596.53    558.89 o 
   4  19   7       78.32       -8.00    210.95 o 
   5  19   7    14539.29    14117.79    776.64 o 
   6  19   7    17261.70    16026.40   1125.28 o 
   7  19   7     8238.44     8377.02    893.41 o 
   8  19   7     1512.68     1953.79    549.45 o 
   9  19   7     1038.19     1332.69    547.60 o 
 -14  20   7     7744.24     7039.29    817.20 o 
 -13  20   7    19633.00    20298.83   1048.45 o 
 -12  20   7    12602.40    13879.97    852.68 o 
 -11  20   7     1135.79      730.32    334.49 o 
 -10  20   7      259.94      672.89    306.96 o 
  -9  20   7     4693.56     5020.25    510.93 o 
  -8  20   7    13496.94    13393.91    704.87 o 
  -7  20   7      297.86      356.92    259.75 o 
  -6  20   7     2674.62     2796.58    371.83 o 
  -5  20   7    46505.58    47990.21   1730.48 o 
  -4  20   7      559.63      556.89    339.40 o 
  -3  20   7      654.30      541.17    234.33 o 
  -2  20   7     8635.38     7799.43    516.17 o 
  -1  20   7     5158.89     5506.95    501.48 o 
   0  20   7      101.41      445.99    230.80 o 
   1  20   7     5255.87     5377.59    568.19 o 
   2  20   7    34880.09    30988.82    906.28 o 
   3  20   7    50970.54    49436.89   1264.71 o 
   4  20   7    24014.74    22410.10   1049.16 o 
   5  20   7     1885.47     1584.48    358.31 o 
   6  20   7    16642.08    13801.17   1073.24 o 
   7  20   7    28463.46    25488.71   1586.88 o 
   8  20   7    11521.01    11820.10   1076.38 o 
   9  20   7      775.82     1628.76    558.38 o 
 -14  21   7     1456.19     2014.73    754.65 o 
 -13  21   7      138.00      298.61    372.63 o 
 -12  21   7     4782.62     5053.36    566.94 o 
 -11  21   7    14235.43    15548.71   1026.43 o 
 -10  21   7     8806.10     6847.67    588.86 o 
  -9  21   7       54.64     -251.95    251.95 o 
  -8  21   7       16.13        8.66    253.57 o 
  -7  21   7    10509.12    10259.25    622.03 o 
  -6  21   7    10286.35    11281.60   1416.85 o 
  -5  21   7    11338.86    10593.79   2594.78 o 
  -4  21   7     4563.81     4025.00    500.85 o 
  -3  21   7       38.72      234.47    219.12 o 
  -2  21   7      743.26      488.52    205.24 o 
  -1  21   7     1053.98     1396.02    285.92 o 
   0  21   7      806.19     1308.78    279.08 o 
   1  21   7     2089.81     1865.80    311.15 o 
   2  21   7       22.86       29.69    194.12 o 
   3  21   7     8831.47     9068.25    513.18 o 
   4  21   7     7930.00     7735.94    696.15 o 
   5  21   7     6353.53     6663.27    583.86 o 
   6  21   7     3699.03     4394.94   1455.52 o 
   7  21   7       74.83      297.28    433.88 o 
   8  21   7      809.87      413.37    501.96 o 
   9  21   7     7195.41     7032.60    909.11 o 
 -14  22   7     1981.02     1467.81    840.43 o 
 -13  22   7     9812.99    10161.46    796.22 o 
 -12  22   7    10846.10    11700.35    852.09 o 
 -11  22   7    14103.66    13652.77    831.35 o 
 -10  22   7     5730.97     6054.77    569.44 o 
  -9  22   7      165.76      167.53    282.53 o 
  -8  22   7     1953.66     2165.77    417.65 o 
  -7  22   7    15680.64    13819.83    715.94 o 
  -6  22   7     3043.50     2689.17    835.82 o 
  -5  22   7     1288.13      840.24    501.13 o 
  -4  22   7      917.77      759.73    333.90 o 
  -3  22   7     1808.28     2167.27    329.16 o 
  -2  22   7     2923.43     3209.17    463.06 o 
  -1  22   7    21373.28    19793.26    881.72 o 
   0  22   7    23776.43    23526.96    874.82 o 
   1  22   7    14809.04    13854.04    753.74 o 
   2  22   7     6003.20     6884.98    625.23 o 
   3  22   7     3038.52     2865.84    346.02 o 
   4  22   7      654.77     1149.26    322.43 o 
   5  22   7     5114.30     5062.06    552.31 o 
   6  22   7    19160.99    18362.08   1226.54 o 
   7  22   7    19213.14    16260.40   1217.36 o 
   8  22   7     7304.33     8651.65    985.47 o 
   9  22   7       83.46      667.84    723.15 o 
 -13  23   7     7948.56     7160.14    680.76 o 
 -12  23   7     5721.16     5252.76    580.56 o 
 -11  23   7     2834.33     4061.10    548.69 o 
 -10  23   7      113.20      328.43    315.88 o 
  -9  23   7     6519.68     6573.44    563.52 o 
  -8  23   7    48906.39    46706.79   1518.26 o 
  -7  23   7    58682.35    59982.96   2035.47 o 
  -6  23   7    21778.39    21311.00   1060.57 o 
  -5  23   7     3289.92     3876.51    533.51 o 
  -4  23   7    60612.59    58408.12   3084.91 o 
  -3  23   7    64297.25    64790.98   1733.89 o 
  -2  23   7   101966.47   101306.96   3973.48 o 
  -1  23   7    12605.59    12537.86    653.93 o 
   0  23   7      326.89      117.14    226.42 o 
   1  23   7    24270.72    24285.67   1167.44 o 
   2  23   7    32603.86    29622.15   1338.15 o 
   3  23   7    36001.91    34907.52   1567.18 o 
   4  23   7     7181.58     7241.67    619.95 o 
   5  23   7     2008.53     1907.04    394.58 o 
   6  23   7     1243.87     1067.93    494.54 o 
   7  23   7     6574.54     7058.44    862.10 o 
   8  23   7     2610.72     2147.13    587.83 o 
   9  23   7     2883.93     5209.54   1113.92 o 
 -13  24   7    13460.75    15227.94    952.25 o 
 -12  24   7    19433.40    18355.16   1516.62 o 
 -11  24   7     5770.46     6447.78    766.38 o 
 -10  24   7     2180.45     3372.59    555.98 o 
  -9  24   7    18764.64    17585.85   1129.11 o 
  -8  24   7    12173.72    11465.21    695.62 o 
  -7  24   7     1279.79     1012.34    392.60 o 
  -6  24   7       12.59     -279.12    279.12 o 
  -5  24   7     9474.47     9014.95    751.68 o 
  -4  24   7     5588.15     5744.47    956.18 o 
  -3  24   7      207.37      136.02    233.85 o 
  -2  24   7     3443.34     3727.78    516.93 o 
  -1  24   7    18134.98    17041.66    798.27 o 
   0  24   7     7871.64     8545.74    568.20 o 
   1  24   7     6928.36     6902.59    692.84 o 
   2  24   7    33252.76    33224.18   1614.28 o 
   3  24   7    41391.86    39081.62   1330.29 o 
   4  24   7     5240.73     3886.76    496.37 o 
   5  24   7      861.49      881.00    353.52 o 
   6  24   7    21247.97    20531.48   1314.65 o 
   7  24   7    37690.33    34678.11   1709.39 o 
   8  24   7    20983.88    22128.02   1462.76 o 
 -13  25   7      340.17     1060.50    393.62 o 
 -12  25   7     1644.45     2813.50    603.39 o 
 -11  25   7    10302.37    11463.72    809.69 o 
 -10  25   7     4463.20     4508.86    540.82 o 
  -9  25   7       55.58     -282.98    282.98 o 
  -8  25   7     4705.55     5421.21    618.57 o 
  -7  25   7     2584.40     2676.91    516.99 o 
  -6  25   7      445.05      239.23    346.85 o 
  -5  25   7     6758.72     6978.13    692.40 o 
  -4  25   7       92.40       28.62    318.93 o 
  -3  25   7      704.01     1077.10    389.46 o 
  -2  25   7     3966.99     2596.49    491.08 o 
  -1  25   7      555.46     1017.38    273.75 o 
   0  25   7    11873.97    11333.19    645.87 o 
   1  25   7    10859.78    10350.27    917.00 o 
   2  25   7     2214.93     1953.76    449.34 o 
   3  25   7      628.64      737.42    373.75 o 
   4  25   7     4993.12     4388.29    517.92 o 
   5  25   7    12265.91    11088.03    768.53 o 
   6  25   7     3444.07     3793.68    671.87 o 
   7  25   7      134.55      449.39    484.23 o 
   8  25   7     4036.53     4947.62    776.98 o 
 -13  26   7     3683.10     3630.34    642.98 o 
 -12  26   7     3139.99     3397.69   1081.21 o 
 -11  26   7     7117.53     7511.66    689.30 o 
 -10  26   7    11471.03    12267.06   1132.57 o 
  -9  26   7     7586.38     6926.43    765.80 o 
  -8  26   7       41.87      277.06    290.44 o 
  -7  26   7      763.89      415.56    352.12 o 
  -6  26   7     2297.73     2170.49    482.17 o 
  -5  26   7    19495.66    18279.03   1011.73 o 
  -4  26   7     8086.37     8534.01    854.00 o 
  -3  26   7    10788.51     9750.92    783.80 o 
  -2  26   7     2916.15     2717.07    384.63 o 
  -1  26   7    11411.18    11428.11    672.52 o 
   0  26   7    29695.57    28707.76   1020.49 o 
   1  26   7    17314.21    16843.74   1030.98 o 
   2  26   7    10192.93    11349.88    896.93 o 
   3  26   7     3720.58     3589.66    796.90 o 
   4  26   7     4194.19     3799.15    504.79 o 
   5  26   7    11927.27    11398.59    789.33 o 
   6  26   7     8608.66     7737.03    881.54 o 
   7  26   7     6308.98     6647.72    864.67 o 
   8  26   7     3601.46     4502.17    739.43 o 
 -13  27   7     1807.10     1981.84    550.90 o 
 -12  27   7     4531.42     6076.26    643.50 o 
 -11  27   7     5723.74     6304.41    634.48 o 
 -10  27   7      291.10      281.02    320.34 o 
  -9  27   7    14434.23    15202.65    861.30 o 
  -8  27   7    45395.69    43421.69   1421.29 o 
  -7  27   7    24647.00    24264.15   1209.77 o 
  -6  27   7    11623.84    11304.42    868.61 o 
  -5  27   7      195.70     -359.31    521.62 o 
  -4  27   7    51756.37    53589.66   1963.28 o 
  -3  27   7    79350.58    78522.35   2576.46 o 
  -2  27   7    83106.59    85014.22   2206.76 o 
  -1  27   7    11775.20    12691.05    718.71 o 
   0  27   7      813.95      515.46    264.67 o 
   1  27   7    40900.41    42311.48   2305.17 o 
   2  27   7    58265.10    59701.21   2183.38 o 
   3  27   7    33347.14    33504.93   1527.96 o 
   4  27   7     9753.14    10865.29    835.37 o 
   5  27   7     1808.58     2483.82    453.21 o 
   6  27   7      165.02      161.14    460.09 o 
   7  27   7     3225.83     5212.02    763.93 o 
   8  27   7      823.98     2751.76    902.40 o 
 -12  28   7    19334.77    16967.30   1430.92 o 
 -11  28   7     1202.20     2149.71    449.58 o 
 -10  28   7     6379.71     5879.26    604.71 o 
  -9  28   7    14748.91    13862.79    833.58 o 
  -8  28   7    14151.66    15977.59   1055.43 o 
  -7  28   7     5877.48     4547.54    640.29 o 
  -6  28   7      658.44      759.61    788.45 o 
  -5  28   7      102.83      -58.60    362.09 o 
  -4  28   7     2546.00     1717.41    810.98 o 
  -3  28   7      588.89     1389.51    406.66 o 
  -2  28   7    10591.17     9818.66    635.52 o 
  -1  28   7    16659.46    17036.84    791.37 o 
   0  28   7     2348.11     2481.23    381.82 o 
   1  28   7     5106.28     5158.38    656.21 o 
   2  28   7     7771.07     7021.83   1860.11 o 
   3  28   7    12787.16    13402.10   1015.45 o 
   4  28   7      216.39      858.80    352.73 o 
   5  28   7     2934.89     3304.45    505.60 o 
   6  28   7    26105.82    23967.56   1705.96 o 
   7  28   7    22619.87    21306.44   2480.06 o 
   8  28   7    13801.70    15012.51   1767.41 o 
 -12  29   7      845.89     1304.42    507.39 o 
 -11  29   7    10142.66     9942.75    790.42 o 
 -10  29   7     1163.13      829.92    387.67 o 
  -9  29   7      597.36      537.23    374.10 o 
  -8  29   7     3220.30     3871.09    618.12 o 
  -7  29   7     3611.46     3739.04    599.42 o 
  -6  29   7      539.97      595.65    388.57 o 
  -5  29   7     3271.96     3965.69    616.11 o 
  -4  29   7    30000.81    30192.99   1375.57 o 
  -3  29   7    12227.08    12701.75    923.09 o 
  -2  29   7    11328.98     9354.13    795.76 o 
  -1  29   7     4943.87     5380.71    507.64 o 
   0  29   7    14247.80    14231.96    747.67 o 
   1  29   7    43240.15    39878.59   1659.67 o 
   2  29   7    16515.16    15315.23   1052.57 o 
   3  29   7        1.67      327.90    469.38 o 
   4  29   7     1678.67     1909.42    513.12 o 
   5  29   7    11485.06    11610.23    831.30 o 
   6  29   7     2153.21     1989.49    582.99 o 
   7  29   7     1161.79     1391.35    659.13 o 
 -12  30   7     1948.42     3161.98   1338.49 o 
 -11  30   7     4314.92     4125.97    548.12 o 
 -10  30   7     5051.11     6606.55   1063.58 o 
  -9  30   7     4217.70     5180.82    722.22 o 
  -8  30   7        6.93     -179.25    382.32 o 
  -7  30   7     3843.43     3604.47    680.13 o 
  -6  30   7    31224.32    31041.27   1441.45 o 
  -5  30   7    26551.46    23862.13   1237.41 o 
  -4  30   7    15737.40    17075.87   1097.27 o 
  -3  30   7     1122.86     1421.73    460.95 o 
  -2  30   7     2348.59     3244.86    553.64 o 
  -1  30   7     1638.22     1625.79    398.78 o 
   0  30   7    19285.53    19236.70    868.48 o 
   1  30   7     6623.12     7621.03    787.28 o 
   2  30   7     4940.49     5068.19    676.62 o 
   3  30   7       19.09     -129.97    361.74 o 
   4  30   7      149.97       55.81    382.46 o 
   5  30   7     1307.24      898.07    393.70 o 
   6  30   7     4272.33     3787.07    546.50 o 
   7  30   7     2697.31     3010.13    676.02 o 
 -11  31   7      931.22     1683.14    438.89 o 
 -10  31   7     2454.91     2710.24    484.79 o 
  -9  31   7    20092.30    21286.66   1327.92 o 
  -8  31   7    29332.17    28070.52   1895.70 o 
  -7  31   7    18868.50    18583.67   1161.34 o 
  -6  31   7     4830.22     4388.37    656.86 o 
  -5  31   7      148.92       61.44    388.64 o 
  -4  31   7     5686.55     5955.23    726.94 o 
  -3  31   7    33675.69    34293.32   2513.87 o 
  -2  31   7    44917.69    41667.99   2386.34 o 
  -1  31   7    14791.02    15027.29   1698.34 o 
   0  31   7     2945.41     3175.27    440.89 o 
   1  31   7    14063.07    12948.16   2091.09 o 
   2  31   7    20375.99    21015.31   1216.92 o 
   3  31   7    17232.49    17229.86   1165.76 o 
   4  31   7     6407.78     7299.40    846.27 o 
   5  31   7      815.64      178.30    779.55 o 
   6  31   7       96.17      169.47    343.36 o 
   7  31   7     2240.67     1630.16    839.41 o 
 -11  32   7     6160.23     6798.31    866.53 o 
 -10  32   7      243.38     1025.80    470.05 o 
  -9  32   7     7251.69     6796.36    830.82 o 
  -8  32   7    13994.71    13787.37   2252.67 o 
  -7  32   7     4467.93     3585.12    617.28 o 
  -6  32   7     3538.94     4154.65    765.14 o 
  -5  32   7     1169.19      365.58    834.28 o 
  -4  32   7       43.88       91.09    364.32 o 
  -3  32   7       59.12     -165.34    599.47 o 
  -2  32   7     2630.77     2619.29    546.80 o 
  -1  32   7     4426.31     3590.18    592.96 o 
   0  32   7     2202.73     3162.76    439.47 o 
   1  32   7     3624.22     4297.78    640.17 o 
   2  32   7    11636.79    10671.04    948.24 o 
   3  32   7    14693.28    15474.29   1128.80 o 
   4  32   7      301.56     1485.75    545.69 o 
   5  32   7      373.34      885.32    439.02 o 
   6  32   7    11011.00    10332.55    829.09 o 
   7  32   7    17120.24    15793.02   1831.43 o 
 -11  33   7     7649.87     9342.04   1332.60 o 
 -10  33   7     4485.55     4264.12    702.95 o 
  -9  33   7      237.04     -387.06    387.06 o 
  -8  33   7     4730.02     4253.43    528.64 o 
  -7  33   7    14811.54    14572.20   1070.52 o 
  -6  33   7     3424.68     3753.38    642.59 o 
  -5  33   7      513.75      716.93    455.37 o 
  -4  33   7     9624.50     9623.73    896.85 o 
  -3  33   7    19692.67    19864.37   1571.26 o 
  -2  33   7    16136.71    18555.27   1153.30 o 
  -1  33   7        4.07      660.60    415.49 o 
   0  33   7     5211.69     5714.74    702.32 o 
   1  33   7    17792.07    16728.98   1128.59 o 
   2  33   7    12537.28    11261.16   1220.44 o 
   3  33   7     2943.55     3155.11    593.83 o 
   4  33   7     1817.35     2392.98    778.97 o 
   5  33   7    11881.51    11058.96   1036.56 o 
   6  33   7     3853.04     4084.96    574.54 o 
 -10  34   7     2478.07     2413.41    917.76 o 
  -9  34   7     1447.57      852.04   1060.40 o 
  -8  34   7       25.20      597.12    434.08 o 
  -7  34   7     3158.32     3156.44   1157.45 o 
  -6  34   7    31631.28    30270.85   1470.31 o 
  -5  34   7    19664.10    19369.36   1214.30 o 
  -4  34   7     6505.59     7277.28   1146.69 o 
  -3  34   7       45.91      133.52    376.62 o 
  -2  34   7     4419.83     5442.47    709.45 o 
  -1  34   7     4041.73     4578.41    658.76 o 
   0  34   7     7159.16     7358.42    777.32 o 
   1  34   7     5638.00     6013.76    730.20 o 
   2  34   7     1953.38     2656.42    554.48 o 
   3  34   7     2275.69     1933.45    543.20 o 
   4  34   7     3957.89     3226.59    614.58 o 
   5  34   7     1404.97     1634.56    625.84 o 
   6  34   7      226.86      336.48    598.19 o 
  -9  35   7    22951.86    22927.19   3284.90 o 
  -8  35   7    20276.74    21522.55   2412.46 o 
  -7  35   7    18287.66    17967.47   1203.79 o 
  -6  35   7     5312.78     5317.80    745.78 o 
  -5  35   7       68.13     -130.13    484.49 o 
  -4  35   7     5103.50     5187.99    716.98 o 
  -3  35   7    18658.63    14624.43   1606.09 o 
  -2  35   7    17168.93    15607.76   1096.94 o 
  -1  35   7    13947.73    14581.54   1062.58 o 
   0  35   7      352.92     1040.96    422.76 o 
   1  35   7     3525.01     3909.05    630.04 o 
   2  35   7     7640.73     7238.28    842.80 o 
   3  35   7     5426.21     5776.74    760.86 o 
   4  35   7     6772.64     6178.07    799.94 o 
   5  35   7     3478.80     2690.22    587.35 o 
   6  35   7        3.50       81.94    537.24 o 
  -9  36   7     3240.58     2095.63    591.44 o 
  -8  36   7    11711.74    11116.97   1623.76 o 
  -7  36   7     7408.22     7011.69    804.47 o 
  -6  36   7      493.95      828.82    444.84 o 
  -5  36   7     1687.86     1793.28    506.62 o 
  -4  36   7        8.97     -157.12    394.37 o 
  -3  36   7      639.41      862.73    453.94 o 
  -2  36   7     4967.33     4656.16    798.95 o 
  -1  36   7      200.92      175.77    533.14 o 
   0  36   7       53.29     -438.91    512.66 o 
   1  36   7     5340.77     5544.09    739.38 o 
   2  36   7    25886.11    25344.81   1805.82 o 
   3  36   7    17978.96    17619.88   2291.59 o 
   4  36   7     8225.49     7958.71   1307.51 o 
   5  36   7      849.81      916.68   1025.31 o 
   6  36   7     9587.43    10535.85   1497.51 o 
  -9  37   7      116.22      478.27    472.18 o 
  -8  37   7     7753.35     8370.17   1104.70 o 
  -7  37   7    25731.07    26354.93   1149.58 o 
  -6  37   7    20903.94    19444.20   1277.82 o 
  -5  37   7     2133.79     2460.02    601.55 o 
  -4  37   7     7515.68     8578.16    945.93 o 
  -3  37   7    14668.49    13936.77   1555.90 o 
  -2  37   7     6416.46     6855.44   1955.88 o 
  -1  37   7     2451.54     3381.72    640.76 o 
   0  37   7     1825.09     2745.10    818.92 o 
   1  37   7     8350.58     7682.52    851.23 o 
   2  37   7     7809.49     7980.18    897.93 o 
   3  37   7      617.58      303.80    815.85 o 
   4  37   7     4967.57     5509.63    779.61 o 
   5  37   7    10363.61     9133.09   1374.60 o 
  -8  38   7     1626.92      619.47    461.92 o 
  -7  38   7     1680.79     2428.56    494.21 o 
  -6  38   7    15491.02    16159.95   1192.50 o 
  -5  38   7    23278.89    21685.76   1354.24 o 
  -4  38   7    13568.82    12487.22   1662.68 o 
  -3  38   7       31.54      213.24    431.26 o 
  -2  38   7     9708.55     9668.17    928.05 o 
  -1  38   7    18514.01    18603.98   1229.85 o 
   0  38   7    16367.83    14018.44   1611.72 o 
   1  38   7     4442.11     3234.20    923.91 o 
   2  38   7       18.46      206.63    411.36 o 
   3  38   7     5896.15     5526.10    751.84 o 
   4  38   7     7816.16     9037.78   1090.87 o 
   5  38   7     5819.50     3937.37    952.59 o 
  -8  39   7     7628.42     6303.48   1167.18 o 
  -7  39   7     6256.60     7133.73    687.23 o 
  -6  39   7      532.49     1110.92    500.43 o 
  -5  39   7     1033.79      484.93    498.93 o 
  -4  39   7     7987.05     7716.13    896.75 o 
  -3  39   7    17942.29    19193.48   1273.37 o 
  -2  39   7    15920.14    15028.17   1130.85 o 
  -1  39   7     7350.74     8299.76   1329.27 o 
   0  39   7     1203.80     1185.10    711.88 o 
   1  39   7     1818.15     1589.19    742.61 o 
   2  39   7    10093.89     8695.84    948.75 o 
   3  39   7    15557.99    15650.07   1244.27 o 
   4  39   7    12329.33    12269.41   1146.45 o 
  -7  40   7     3790.67     3214.75    511.25 o 
  -6  40   7       97.85      -83.39    329.50 o 
  -5  40   7       34.87      220.47    473.50 o 
  -4  40   7       71.47     1198.58    509.69 o 
  -3  40   7       75.96      332.03    476.30 o 
  -2  40   7      760.59     1541.36    532.53 o 
  -1  40   7     1040.71      915.53    500.22 o 
   0  40   7     3435.24     3242.39    922.37 o 
   1  40   7     7035.04     6522.17   1203.03 o 
   2  40   7    15155.98    17947.47   1496.23 o 
   3  40   7     8184.73     7976.14    906.77 o 
  -7  41   7    14509.47    13798.42   1773.81 o 
  -6  41   7    13837.16    13846.27    931.51 o 
  -5  41   7      555.44     1644.02    551.42 o 
  -4  41   7     9072.50     8739.08    935.31 o 
  -3  41   7    22189.23    21204.21   2691.07 o 
  -2  41   7    10179.82    10954.42   1025.20 o 
  -1  41   7     1469.21     2009.66    842.48 o 
   0  41   7     4959.26     5584.43   1169.23 o 
   1  41   7     7178.47     6574.41   1282.41 o 
   2  41   7    13862.19    14535.19   1765.36 o 
   3  41   7     1390.87     2656.50    875.26 o 
  -6  42   7     5678.45     5174.56    753.45 o 
  -5  42   7    18880.17    19197.15   1058.39 o 
  -4  42   7    11440.14    11081.36   2377.89 o 
  -3  42   7     2547.83     2638.13    847.34 o 
  -2  42   7     5298.20     7020.64    849.22 o 
  -1  42   7    14825.24    16814.24   1819.65 o 
   0  42   7    14298.52    15489.83   1786.87 o 
   1  42   7     3338.58     1841.67    847.60 o 
   3  42   7     3210.49     5088.68   1073.97 o 
  -6  43   7      205.91      192.19    425.08 o 
  -5  43   7     3615.86     2996.72    507.47 o 
  -4  43   7    11507.48     9150.46   1093.17 o 
  -3  43   7    11727.09     9054.27    978.58 o 
  -2  43   7    10059.35     9687.13    997.54 o 
  -1  43   7     8130.39     7514.20   1298.29 o 
  -5  44   7      592.89     1319.37    496.95 o 
  -4  44   7      459.63      524.90    389.17 o 
  -3  44   7      132.24      837.80    887.04 o 
  -2  44   7      176.97       26.12    651.96 o 
  -4  45   7    12722.56    11004.98   1361.28 o 
  -3  45   7    17651.45    14911.62   1744.88 o 
  -2  45   7    11061.20     9789.66   1431.45 o 
 -14   0   8       67.74      228.42    706.76 o 
 -13   0   8     5104.95     6585.16   1137.99 o 
 -12   0   8      973.02      468.78    385.27 o 
 -11   0   8      736.78      977.20    461.96 o 
 -10   0   8     2671.11     3477.30    474.02 o 
  -9   0   8       92.45      482.04    372.07 o 
  -8   0   8      174.81     -218.45    675.52 o 
  -7   0   8      339.46       89.69    253.29 o 
  -6   0   8    30553.62    27201.04   1410.19 o 
  -5   0   8    14306.54    13301.06    483.28 o 
  -4   0   8    18650.51    17976.85    808.16 o 
  -3   0   8    81930.48    79228.48   2337.83 o 
  -2   0   8    48209.36    43027.11   1446.62 o 
  -1   0   8    56030.55    57902.75   1394.53 o 
   0   0   8     3676.97     3675.79    236.69 o 
   1   0   8    24703.75    24078.11    651.65 o 
   2   0   8    71465.05    64961.48   1633.00 o 
   3   0   8    85499.08    82740.14   2555.04 o 
   4   0   8     9519.10     7806.12   1028.39 o 
   5   0   8     3023.81     3593.78    783.07 o 
   6   0   8    45527.75    48961.69   3650.57 o 
   7   0   8    26938.17    26858.80   1356.48 o 
   8   0   8    14832.36    15728.59   1853.97 o 
   9   0   8     4543.68     4855.14   1012.00 o 
  10   0   8       61.38     1372.55    699.59 o 
 -15   1   8      113.46       83.48    739.54 o 
 -14   1   8     9550.53    12919.17   1079.51 o 
 -13   1   8    33584.76    38050.14   1684.85 o 
 -12   1   8    39846.36    39910.06   1339.13 o 
 -11   1   8    38541.01    37970.09   1386.82 o 
 -10   1   8      955.07     1117.68    244.90 o 
  -9   1   8     2391.46     2496.60    290.69 o 
  -8   1   8    81923.81    79275.56   1698.74 o 
  -7   1   8    58561.54    56842.65   1690.30 o 
  -6   1   8    26539.45    23569.34    630.80 o 
  -5   1   8      763.39      732.31    171.02 o 
  -4   1   8      442.72      398.02    162.41 o 
  -3   1   8     7039.61     6823.43    366.76 o 
  -2   1   8    25386.17    24213.17    768.12 o 
  -1   1   8      194.97      123.48     99.09 o 
   0   1   8      726.84      955.94    135.63 o 
   1   1   8     3597.21     3471.96    180.75 o 
   2   1   8       37.11     -121.40    121.40 o 
   3   1   8      372.59     -198.88    198.88 o 
   4   1   8    15011.42    14072.34    939.01 o 
   5   1   8      716.64      782.39    383.80 o 
   6   1   8       83.19      167.16    260.50 o 
   7   1   8     5181.85     5954.35    520.67 o 
   8   1   8    10321.10    11996.26    714.82 o 
   9   1   8      967.06     2264.55    470.12 o 
  10   1   8       69.49      512.18    446.22 o 
 -15   2   8        8.90      208.96    732.37 o 
 -14   2   8       19.87      320.70    504.51 o 
 -13   2   8       18.57     -252.63    466.13 o 
 -12   2   8      297.90       71.52    322.15 o 
 -11   2   8       12.31       92.55    237.32 o 
 -10   2   8      372.19      237.99    201.53 o 
  -9   2   8      344.56      333.47    198.92 o 
  -8   2   8     3749.45     3070.00    301.48 o 
  -7   2   8      793.49      326.94    250.56 o 
  -6   2   8     1808.72     1343.36    225.99 o 
  -5   2   8     6423.50     6728.01    331.25 o 
  -4   2   8      368.72       77.49    148.17 o 
  -3   2   8     8884.06     8733.06    614.66 o 
  -2   2   8     1336.62      944.87    198.38 o 
  -1   2   8      694.28      558.98     93.58 o 
   0   2   8     3481.45     3591.97    180.12 o 
   1   2   8     3005.34     2690.49    176.96 o 
   2   2   8     1597.78     1535.31    199.74 o 
   3   2   8     1027.69      937.69    249.94 o 
   4   2   8     2263.41     2650.12    611.76 o 
   5   2   8     1757.23     1972.66    304.53 o 
   6   2   8      277.20      135.14    265.96 o 
   7   2   8      334.88      590.49    308.12 o 
   8   2   8       69.09      882.01    340.54 o 
   9   2   8      185.45       -9.65    436.16 o 
  10   2   8        7.29      286.97    464.72 o 
 -15   3   8       33.30     -149.55    763.10 o 
 -14   3   8     1903.48     2955.23    637.59 o 
 -13   3   8    18496.02    19142.51   1196.88 o 
 -12   3   8    18106.24    19313.56    899.35 o 
 -11   3   8    18028.56    18826.71    710.81 o 
 -10   3   8     2617.14     2613.57    311.51 o 
  -9   3   8    14209.11    13702.94    553.42 o 
  -8   3   8    38683.18    35288.32   1377.34 o 
  -7   3   8    38101.44    33505.79   1006.52 o 
  -6   3   8    13222.38    12392.04    523.32 o 
  -5   3   8     2050.12     2014.16    184.34 o 
  -4   3   8    51585.25    50902.10   1162.38 o 
  -3   3   8    47820.17    45034.69   1062.98 o 
  -2   3   8    14424.33    14720.35    601.57 o 
  -1   3   8     4003.74     3808.56    308.65 o 
   0   3   8       75.97      149.08     93.16 o 
   1   3   8     4562.54     4254.11    225.18 o 
   2   3   8     3695.85     2873.21    218.98 o 
   3   3   8      230.96     -198.73    198.73 o 
   4   3   8       27.92      -42.03    172.53 o 
   5   3   8      868.64      455.58    240.45 o 
   6   3   8     6457.50     6439.23    508.50 o 
   7   3   8    11068.16    12136.87    691.48 o 
   8   3   8     2584.22     3482.39    440.14 o 
   9   3   8     1194.70      876.69    603.23 o 
  10   3   8       51.81     -399.76    839.41 o 
 -15   4   8      617.38     1494.95    914.18 o 
 -14   4   8      722.35      809.20    522.26 o 
 -13   4   8     6341.66     7512.85   1062.45 o 
 -12   4   8     2766.61     2318.81    437.05 o 
 -11   4   8     1450.13     1282.71    290.73 o 
 -10   4   8       66.72       98.65    279.22 o 
  -9   4   8     2954.77     2485.41    328.46 o 
  -8   4   8     9679.51     9274.53    524.55 o 
  -7   4   8     5348.73     4939.75    379.97 o 
  -6   4   8    15629.39    14930.74   1092.38 o 
  -5   4   8      257.53      213.73    125.34 o 
  -4   4   8    10823.62     9196.22    411.44 o 
  -3   4   8   118119.98   116520.57   2310.57 o 
  -2   4   8    93134.91    89498.59   1637.76 o 
  -1   4   8    65925.19    65240.09   1118.79 o 
   0   4   8     1149.85     1320.90    165.24 o 
   1   4   8    47812.88    47350.90   1097.93 o 
   2   4   8   155254.20   157114.00   2429.63 o 
   3   4   8   125125.95   127062.17   2284.32 o 
   4   4   8    16169.81    15321.30    976.39 o 
   5   4   8     1628.04     1676.99    310.98 o 
   6   4   8    45685.29    44182.52   1244.99 o 
   7   4   8    45062.03    44221.38   1289.30 o 
   8   4   8    28904.79    28935.69   1240.85 o 
   9   4   8     4146.43     4924.98    595.36 o 
  10   4   8     1183.45      734.03    494.61 o 
 -15   5   8     4212.01     4045.95   1101.11 o 
 -14   5   8       83.06     -428.33    485.42 o 
 -13   5   8    20171.63    23087.29   1312.65 o 
 -12   5   8    55298.36    61322.94   1802.55 o 
 -11   5   8    43357.48    44519.16   1199.60 o 
 -10   5   8      295.40      584.15    247.26 o 
  -9   5   8     7167.79     7069.94    487.95 o 
  -8   5   8    73776.84    69896.60   2154.60 o 
  -7   5   8    91758.06    86713.80   3380.92 o 
  -6   5   8    92721.45    91492.30   1849.58 o 
  -5   5   8    10994.90    11576.50    494.76 o 
  -4   5   8    16628.10    16371.82    544.57 o 
  -3   5   8    48989.95    47610.00   1284.34 o 
  -2   5   8    34109.66    30902.42    945.97 o 
  -1   5   8     9086.14     8524.66    297.90 o 
   0   5   8       59.19      131.62    120.02 o 
   1   5   8    11006.67    11090.72    630.64 o 
   2   5   8     1439.38      913.60    150.04 o 
   3   5   8     1023.44      762.90    195.26 o 
   4   5   8     5080.77     4270.81    456.29 o 
   5   5   8      489.99      697.82    256.55 o 
   6   5   8     2568.10     2181.76    352.85 o 
   7   5   8     7436.41     7059.12    548.77 o 
   8   5   8     8974.12     9187.68    753.42 o 
   9   5   8      441.85      230.20    370.96 o 
  10   5   8     1696.50     2964.84    526.35 o 
 -15   6   8        3.73      182.32    805.60 o 
 -14   6   8      390.33      777.73    599.47 o 
 -13   6   8     1793.63     1529.02    546.25 o 
 -12   6   8      278.88      521.34    353.78 o 
 -11   6   8     1617.88     1415.13    330.99 o 
 -10   6   8     2974.66     2940.62    367.76 o 
  -9   6   8      558.54      209.23    218.47 o 
  -8   6   8     8868.82     8516.71    503.49 o 
  -7   6   8     8963.25     7532.04    453.70 o 
  -6   6   8    18133.88    15319.86    503.73 o 
  -5   6   8     2976.25     2831.03    244.10 o 
  -4   6   8     2654.99     2610.94    282.88 o 
  -3   6   8     5973.05     6182.42    318.37 o 
  -2   6   8    11428.79    10505.43    401.52 o 
  -1   6   8    11749.65    11182.44    402.09 o 
   0   6   8       91.79      -22.31    125.53 o 
   1   6   8     8761.76     8059.00    344.20 o 
   2   6   8    25875.33    23400.61    542.00 o 
   3   6   8     7006.81     6867.54    411.91 o 
   4   6   8     3478.95     3076.37    440.34 o 
   5   6   8      144.87     -247.69    276.32 o 
   6   6   8      663.97      741.02    343.14 o 
   7   6   8      630.35      782.35    320.15 o 
   8   6   8     4919.08     6641.05    648.75 o 
   9   6   8       66.67        8.78    378.54 o 
  10   6   8     2253.97     2641.38    526.01 o 
 -15   7   8      279.72     -567.97    756.44 o 
 -14   7   8      616.13      694.47    763.61 o 
 -13   7   8     4525.58     5892.29   1045.03 o 
 -12   7   8     1927.84     1770.20    500.98 o 
 -11   7   8      557.78      418.85    271.22 o 
 -10   7   8       33.56       89.07    215.45 o 
  -9   7   8    11680.41    10790.71    591.84 o 
  -8   7   8     3188.82     3419.10    352.99 o 
  -7   7   8    34257.93    29673.61    937.00 o 
  -6   7   8     2381.53     1768.26    211.65 o 
  -5   7   8     1065.29      724.99    332.74 o 
  -4   7   8     3104.35     3028.14    308.03 o 
  -3   7   8    24476.02    23517.74    614.92 o 
  -2   7   8    23049.69    22608.10    601.27 o 
  -1   7   8    15978.88    16080.14    547.95 o 
   0   7   8     1760.92     2080.61    203.63 o 
   1   7   8        5.50     -128.58    128.58 o 
   2   7   8     8583.88     7699.35    412.54 o 
   3   7   8     3243.46     2564.26    425.49 o 
   4   7   8    19734.52    17800.20   1356.81 o 
   5   7   8     5994.85     5503.38    441.55 o 
   6   7   8     9131.16     8626.23    570.01 o 
   7   7   8     6652.19     6806.41    555.75 o 
   8   7   8     1931.31     2123.22    463.75 o 
   9   7   8      220.06      248.30    357.81 o 
  10   7   8     1099.63     1006.33    533.67 o 
 -15   8   8      210.10      814.31    821.99 o 
 -14   8   8     2196.74     2850.60   1011.49 o 
 -13   8   8     3851.51     5316.74   1848.08 o 
 -12   8   8     4831.85     5354.93   1442.20 o 
 -11   8   8     1638.39      980.27    333.65 o 
 -10   8   8     1954.75     1874.87    324.05 o 
  -9   8   8     1970.43     2001.36    318.29 o 
  -8   8   8    12980.61    12714.28    868.72 o 
  -7   8   8    11114.78    10594.81    529.90 o 
  -6   8   8    12034.80    10750.42    885.44 o 
  -5   8   8      278.05      470.17    132.55 o 
  -4   8   8     6985.15     7112.84    382.69 o 
  -3   8   8    65707.88    63790.72   1254.54 o 
  -2   8   8    62981.44    61452.18   1218.60 o 
  -1   8   8    64853.75    65118.03   1434.80 o 
   0   8   8     1102.60     1028.80    168.83 o 
   1   8   8    67754.75    64041.70   1256.16 o 
   2   8   8   142691.00   135094.23   7585.88 o 
   3   8   8    92502.94    86029.89   2163.85 o 
   4   8   8    25247.95    22528.76    888.66 o 
   5   8   8      417.53      923.89    318.74 o 
   6   8   8    27755.73    28413.53    953.26 o 
   7   8   8    75720.84    74938.62   2160.20 o 
   8   8   8    30072.82    29942.42   1519.94 o 
   9   8   8     4757.50     5306.83    629.82 o 
  10   8   8     2647.15     3029.16    625.50 o 
 -15   9   8     8353.47     7456.32   1371.01 o 
 -14   9   8      126.20      788.19    790.75 o 
 -13   9   8     9882.50    10847.45   1496.74 o 
 -12   9   8    40387.88    41910.88   1362.80 o 
 -11   9   8    25041.29    24909.78    912.49 o 
 -10   9   8     5041.19     4893.95    561.18 o 
  -9   9   8    10632.25    11008.01    729.14 o 
  -8   9   8    59015.84    57003.52   1873.09 o 
  -7   9   8    59587.53    58334.82   1336.74 o 
  -6   9   8    22633.92    21810.09    572.15 o 
  -5   9   8       56.23      257.13    126.95 o 
  -4   9   8    25018.88    23462.34    687.69 o 
  -3   9   8   127513.73   128109.09   2251.87 o 
  -2   9   8    66315.08    67419.97   1479.24 o 
  -1   9   8    19191.73    17950.22    646.89 o 
   0   9   8      335.83      398.23    145.40 o 
   1   9   8     5994.82     5888.85    315.37 o 
   2   9   8      102.89       50.02    156.55 o 
   3   9   8      883.71      619.12    261.83 o 
   4   9   8     1714.94     2152.52    359.31 o 
   5   9   8     6129.82     6492.24    552.43 o 
   6   9   8     2365.89     2586.37    362.37 o 
   7   9   8     6141.72     6771.76    655.48 o 
   8   9   8     9479.32     8702.17    751.58 o 
   9   9   8     4868.63     6931.85    694.58 o 
  10   9   8     2230.11     3025.06    530.47 o 
 -15  10   8      981.98      520.85    932.62 o 
 -14  10   8     1491.00     2174.57    894.21 o 
 -13  10   8     3741.40     4655.98    651.82 o 
 -12  10   8     2450.14     2286.01    397.86 o 
 -11  10   8       11.67     -205.32    205.32 o 
 -10  10   8     1093.85     1201.36    258.80 o 
  -9  10   8       73.24      243.02    200.94 o 
  -8  10   8      327.77       40.48    185.30 o 
  -7  10   8     1535.81     1238.71    232.93 o 
  -6  10   8     7706.04     7594.86    334.92 o 
  -5  10   8     2941.99     2890.44    217.18 o 
  -4  10   8     4091.23     3795.33    377.27 o 
  -3  10   8    24887.01    25554.98    999.55 o 
  -2  10   8    24076.91    23799.22    700.16 o 
  -1  10   8     6864.82     6394.05    372.35 o 
   0  10   8      722.88      992.04    179.41 o 
   1  10   8     4728.28     4714.02    392.48 o 
   2  10   8    17009.36    16470.95    603.59 o 
   3  10   8     4043.36     3839.36    415.69 o 
   4  10   8     2012.85     1557.74    340.72 o 
   5  10   8      769.09      698.06    310.02 o 
   6  10   8     6439.34     6510.75    782.79 o 
   7  10   8     7203.13     8537.61    703.56 o 
   8  10   8     3041.52     3678.55    543.52 o 
   9  10   8      177.80      427.34    593.24 o 
  10  10   8      491.33      935.55    421.91 o 
 -15  11   8      154.64     1177.42    901.38 o 
 -14  11   8      256.24      546.46    750.80 o 
 -13  11   8     2074.80     2152.03    712.39 o 
 -12  11   8     9534.90    10194.38    686.54 o 
 -11  11   8     3452.93     3030.86    405.23 o 
 -10  11   8     2019.75     2474.14    354.89 o 
  -9  11   8     1555.53     1902.77    279.82 o 
  -8  11   8     1189.77     1407.40    304.27 o 
  -7  11   8    14232.75    14070.84    552.54 o 
  -6  11   8    19364.48    18384.21    518.80 o 
  -5  11   8    18593.53    17926.92    594.16 o 
  -4  11   8     5096.85     4707.65    407.32 o 
  -3  11   8       84.65      106.68    195.73 o 
  -2  11   8    14628.22    13014.41    506.23 o 
  -1  11   8    14775.17    14245.85    524.76 o 
   0  11   8     3390.44     3499.90    258.67 o 
   1  11   8     2785.44     2511.66    240.92 o 
   2  11   8       17.34      -24.36    189.12 o 
   3  11   8      966.56      506.03    332.34 o 
   4  11   8     5404.67     5294.40    774.58 o 
   5  11   8      370.88      524.29    308.03 o 
   6  11   8      602.58      606.58    326.64 o 
   7  11   8      309.75      853.77    762.58 o 
   8  11   8      114.27     -144.57    378.59 o 
   9  11   8       18.38       27.74    378.87 o 
  10  11   8     2273.46     3118.36    559.97 o 
 -15  12   8     4896.40     7482.95   1403.28 o 
 -13  12   8     5800.99     6656.86   1110.33 o 
 -12  12   8     5890.69     6404.48    576.01 o 
 -11  12   8     1686.82      839.82    404.57 o 
 -10  12   8     2045.03     1760.43    278.55 o 
  -9  12   8     3971.82     4042.52    408.02 o 
  -8  12   8    11161.77    10709.32    509.24 o 
  -7  12   8    13336.47    13114.20    538.62 o 
  -6  12   8     8314.77     8299.22    357.11 o 
  -5  12   8       10.22      174.45    161.67 o 
  -4  12   8     4658.64     4137.71    465.39 o 
  -3  12   8    55604.50    53583.87   1449.53 o 
  -2  12   8    74994.88    75898.22   1642.12 o 
  -1  12   8    31249.76    30969.58    842.49 o 
   0  12   8     1948.23     2255.40    223.93 o 
   1  12   8    62650.50    60933.95   1229.73 o 
   2  12   8    86394.04    82297.99   2094.97 o 
   3  12   8    53994.36    50386.98   1471.61 o 
   4  12   8    23861.94    22986.44    766.67 o 
   5  12   8     2090.08     1383.24    351.16 o 
   6  12   8     9275.83     9251.16   1455.52 o 
   7  12   8    30813.44    31359.21   1538.85 o 
   8  12   8    22278.29    23421.32   1104.95 o 
   9  12   8     4243.89     4570.11    603.56 o 
  10  12   8     1582.90     2098.87    642.38 o 
 -15  13   8     2167.42     2495.68   1036.07 o 
 -13  13   8    22492.57    23634.08   1262.65 o 
 -12  13   8    58232.92    56872.88   2227.21 o 
 -11  13   8    36906.19    36578.75   1604.04 o 
 -10  13   8     1599.38     1742.58    290.73 o 
  -9  13   8    30977.85    26317.12   1461.58 o 
  -8  13   8    76335.59    76759.99   1702.57 o 
  -7  13   8    98242.88    96118.60   2019.69 o 
  -6  13   8    33256.85    32051.47    752.53 o 
  -5  13   8      173.69      -73.66    251.19 o 
  -4  13   8    58481.69    57328.33   1523.76 o 
  -3  13   8    92424.71    87761.20   2650.64 o 
  -2  13   8    52972.76    53327.30   1392.81 o 
  -1  13   8     9937.43     9729.33    459.13 o 
   0  13   8     2404.37     2489.92    278.46 o 
   1  13   8      961.79     1152.16    260.24 o 
   2  13   8     6387.91     6318.93    539.49 o 
   3  13   8        6.30      -58.34    202.87 o 
   4  13   8       30.64     -100.23    211.29 o 
   5  13   8      991.90     1401.08    390.30 o 
   6  13   8     2182.03     3205.44    599.10 o 
   7  13   8    10993.58    12282.71   1222.49 o 
   8  13   8    10467.71     9922.09   1253.73 o 
   9  13   8     7719.35     8071.19   1313.78 o 
 -13  14   8     6160.65     6853.08    760.43 o 
 -12  14   8     6512.99     6651.26    587.59 o 
 -11  14   8     4130.02     4077.72    597.24 o 
 -10  14   8     1322.68     1089.12    270.23 o 
  -9  14   8     4733.18     4628.32    387.92 o
[truncated: 270,052 more chars]
